# Supplementary material for: Genetic diversity, population structure, and combined detection of selection signatures in Iranian versus Afghan Baluchi sheep
Source: PLoS One. 2026 Jun 17;21(6):e0350262. doi: 10.1371/journal.pone.0350262 (PMC13274857; doi:10.1371/journal.pone.0350262)
Supplement: S2 File — (CSV) [file pone.0350262.s010.csv]

rs#	chrom	pos	genotype for code 1	BALOUCH1	BALOUCH2	BALOUCH3	BALOUCH4	BALOUCH5	BALOUCH6	BALOUCH7	BALOUCH8	BALOUCH9	BALOUCH10	BALOUCH11	BALOUCH12	BALOUCH13	BALOUCH14	BALOUCH15
OAR1_88143.1	1	88143	A	0	0	0	0	1	1	1	0	0	0	0	2	0	0	1
s09912.1	1	129861	G	0	0	0	1	1	1	1	2	1	1	1	0	0	1	0
s36301.1	1	216617	G	1	1	1	1	2	1	1	0	1	2	0	2	0	0	1
s34880.1	1	270061	G	0	0	2	1	0	0	2	0	0	0	1	0	0	2	0
s64747.1	1	386074	A	0	0	0	0	0	0	1	1	1	0	1	0	0	1	0
s68493.1	1	413668	C	0	0	1	0	0	1	0	1	1	0	1	0	0	1	0
OAR1_420114.1	1	420114	A	0	0	0	0	0	1	0	2	1	0	1	0	0	1	0
s16921.1	1	481463	A	0	1	2	1	2	1	1	0	0	1	1	0	1	2	1
OAR1_537224_X.1	1	537224	A	2	1	2	0	1	0	0	1	1	0	0	1	0	1	2
s43636.1	1	584353	A	0	0	0	0	0	0	0	0	1	0	0	0	0	0	1
s35460.1	1	631421	C	0	0	0	1	0	1	0	0	0	0	0	1	0	0	1
s31488.1	1	820867	C	0	0	2	1	0	1	0	0	0	1	0	1	1	0	1
s46222.1	1	928512	C	1	0	0	1	1	0	1	1	0	2	1	1	1	2	1
s38369.1	1	1035150	G	1	0	0	1	1	0	0	0	0	0	0	1	0	1	1
s09524.1	1	1090546	G	0	0	0	0	0	1	0	0	0	1	0	0	1	0	1
s43961.1	1	1151750	C	2	0	0	1	1	1	2	1	0	1	0	2	2	0	0
s22577.1	1	1224602	A	0	0	0	0	0	0	0	0	0	0	0	0	1	0	0
s48510.1	1	1283870	G	0	0	2	0	0	2	0	1	2	1	1	0	1	1	0
s51465.1	1	1303290	A	0	1	0	0	0	1	1	0	0	2	0	0	1	1	1
s39783.1	1	1368344	G	1	0	2	1	0	0	1	2	0	1	1	2	0	1	0
s49245.1	1	1386422	C	2	0	0	1	0	0	1	0	1	0	2	1	2	0	1
s74937.1	1	1413617	T	0	2	2	0	2	0	1	2	1	0	0	0	0	1	1
s09433.1	1	1423227	T	0	2	2	0	2	1	1	2	2	1	0	0	0	1	1
OAR1_1447599.1	1	1447599	T	0	2	2	0	0	1	1	1	2	1	0	1	0	1	1
OAR1_1492710.1	1	1492710	G	2	1	0	0	0	2	2	1	0	1	0	1	0	1	1
s41716.1	1	1543616	T	1	1	2	2	0	0	1	1	0	0	1	0	0	0	0
s43513.1	1	1582093	G	0	0	1	0	0	0	0	0	0	0	0	0	0	0	0
s55450.1	1	1631412	T	1	0	0	0	0	0	0	0	0	0	0	0	1	0	0
s46580.1	1	1706087	T	1	1	1	1	0	0	0	0	1	1	1	0	1	1	2
OAR1_1762874.1	1	1762874	A	1	1	1	1	1	0	0	0	0	1	0	0	1	0	0
s47644.1	1	1794949	T	1	2	1	2	2	2	1	0	0	1	0	0	1	0	0
s68534.1	1	1837288	C	0	0	1	0	0	0	0	0	1	0	0	0	0	0	0
s01629.1	1	1862068	G	0	0	1	0	0	0	0	1	1	1	1	1	0	1	2
s63837.1	1	1946277	T	0	1	0	1	2	1	0	1	2	1	0	1	2	1	0
s18439.1	1	1993243	C	1	1	0	2	1	0	1	1	1	1	0	1	2	0	1
s41913.1	1	2051008	A	0	1	1	0	1	1	1	1	1	0	0	0	1	0	1
s32107.1	1	2085190	G	2	1	0	0	1	0	0	0	1	0	1	1	1	0	1
s16836.1	1	2145398	G	0	1	0	0	0	0	0	0	0	0	0	0	0	0	0
s47703.1	1	2240271	C	1	0	1	0	0	0	1	0	0	0	0	1	0	0	1
s11984.1	1	2280528	A	0	0	0	0	1	1	0	1	0	0	0	1	0	1	1
DU441304_232.1	1	2316066	C	1	0	2	1	0	0	1	1	1	1	1	1	1	1	0
s50787.1	1	2322667	C	1	0	0	0	0	0	1	0	0	0	1	0	0	1	0
s72449.1	1	2439133	A	0	0	0	0	0	0	0	0	0	0	1	0	0	0	1
s32559.1	1	2501950	C	1	0	0	0	0	1	1	1	0	0	1	0	1	0	0
s04088.1	1	2560616	A	1	1	0	0	1	2	0	1	0	1	1	0	0	2	1
s10771.1	1	2620153	A	1	1	1	1	1	1	0	0	1	1	0	0	1	1	0
s01515.1	1	2643419	A	0	0	0	1	0	0	0	0	0	0	1	1	0	1	1
s56011.1	1	2677922	G	0	0	0	1	0	1	0	0	0	0	1	0	0	1	0
s30529.1	1	2734665	C	0	0	1	0	0	1	0	0	0	0	0	2	0	0	1
s22855.1	1	2741604	T	0	1	1	0	2	2	1	1	2	1	1	1	1	0	1
s40377.1	1	2804726	C	1	2	0	1	0	1	0	1	0	1	2	0	2	1	0
s25860.1	1	2830467	T	0	0	1	0	0	1	0	1	0	2	1	0	1	1	0
s11250.1	1	2893924	T	0	1	1	1	2	1	0	1	2	0	0	0	2	1	1
s47513.1	1	2902890	C	1	0	0	0	0	0	1	0	0	0	0	1	1	1	1
OAR1_2921089.1	1	2921089	A	0	1	1	0	0	0	0	1	1	0	1	1	0	0	1
OAR1_2968995.1	1	2968995	C	0	1	0	1	1	0	0	0	1	2	0	0	2	1	0
s30369.1	1	3042411	C	0	1	1	0	1	0	0	1	0	1	0	1	0	1	0
OAR1_3066756.1	1	3066756	C	0	0	1	1	1	1	1	2	1	2	0	1	0	1	0
OAR1_3102603.1	1	3102603	T	0	0	0	0	0	0	0	0	1	0	0	0	0	0	0
s52352.1	1	3207635	C	0	1	0	1	2	0	0	1	2	1	1	0	2	1	1
s21404.1	1	3230453	A	1	1	1	1	0	1	1	2	0	1	1	0	0	1	0
s32601.1	1	3294583	A	1	1	2	0	1	1	0	1	0	0	1	0	0	0	0
s16211.1	1	3325561	A	1	0	1	0	1	2	1	1	1	1	1	0	0	2	0
s38787.1	1	3392488	A	0	0	0	2	1	2	0	0	1	1	0	1	2	1	1
OAR1_3412866.1	1	3412866	G	1	0	0	2	1	2	0	0	1	1	0	1	2	1	1
s11992.1	1	3522177	A	2	0	1	0	0	1	0	0	0	0	1	0	1	1	0
s50475.1	1	3529915	A	1	1	1	1	0	0	0	0	0	0	1	0	0	1	1
s45085.1	1	3538883	C	0	0	1	0	0	0	0	0	0	0	0	1	1	2	1
s03153.1	1	3567889	G	0	1	0	0	0	0	0	0	0	0	0	0	0	1	0
s63511.1	1	3577796	C	1	2	1	1	1	1	1	2	0	1	1	1	1	1	0
s00019.1	1	3638674	A	1	0	0	1	1	1	1	1	0	1	0	0	1	1	1
s08980.1	1	3661370	T	0	0	1	0	1	0	0	1	0	0	0	1	1	0	1
OAR1_3702014.1	1	3702014	A	2	0	1	0	0	0	0	0	0	1	0	1	1	0	1
DU299578_392.1	1	3865186	C	0	2	1	1	1	1	1	1	1	2	0	1	0	1	1
OAR1_3909359.1	1	3909359	G	0	0	0	1	1	0	1	1	0	1	0	0	0	0	0
OAR1_3934952.1	1	3934952	A	2	1	0	1	0	0	1	1	1	1	1	2	1	1	1
OAR1_4068504.1	1	4068504	G	1	1	1	1	1	1	0	1	0	0	1	0	0	1	0
s40352.1	1	4104750	C	1	1	0	0	0	0	0	1	0	0	0	1	0	1	2
s65509.1	1	4175745	G	1	1	2	0	1	0	0	0	0	0	0	0	1	1	0
s15090.1	1	4239142	G	0	0	1	1	0	2	0	0	2	0	0	0	0	0	1
OAR1_4285092.1	1	4285092	C	0	1	0	0	0	0	0	0	1	0	0	0	0	1	1
OAR1_4303667.1	1	4303667	T	1	0	0	1	1	1	1	1	2	2	1	0	2	1	0
s03424.1	1	4364137	G	1	2	2	1	2	0	1	0	0	2	0	0	0	0	0
s09057.1	1	4426785	C	1	2	1	0	0	0	1	0	1	0	0	0	0	0	2
s05524.1	1	4516153	A	2	1	0	1	1	1	2	0	1	0	0	0	0	0	1
OAR1_4523214.1	1	4523214	C	2	1	0	1	1	1	2	0	1	0	0	0	0	0	1
s51981.1	1	4636029	A	0	0	0	1	1	0	0	1	1	0	0	0	1	0	0
s45048.1	1	4650099	A	0	0	0	0	0	0	0	0	1	0	0	0	1	0	0
s08276.1	1	4711313	G	1	0	2	2	1	1	0	1	2	0	0	1	1	1	1
s05306.1	1	4768503	T	1	1	0	0	0	1	1	0	0	0	1	2	0	0	1
s40431.1	1	4784206	A	0	0	1	1	0	0	1	1	1	2	1	0	2	0	1
s73618.1	1	4845086	G	0	1	1	1	1	0	0	1	2	0	1	1	1	0	2
s35298.1	1	4898453	G	1	0	0	1	0	1	1	2	2	0	2	1	1	1	1
OAR1_4935598.1	1	4935598	C	0	0	1	0	0	0	0	0	0	0	1	1	1	1	0
DU393582_347.1	1	4975708	T	1	0	1	0	1	0	0	1	1	0	2	1	1	1	1
OAR1_5058639.1	1	5058639	T	0	0	0	0	0	2	2	1	0	0	1	0	0	0	0
OAR1_5106728.1	1	5106728	T	0	0	1	0	0	1	0	2	1	0	1	0	2	1	0
s60381.1	1	5170780	T	0	1	1	1	1	0	1	0	0	0	0	0	0	0	0
OAR1_5206930.1	1	5206930	C	1	1	1	1	2	1	0	0	1	0	0	1	0	1	0
s62307.1	1	5259866	T	1	0	0	1	2	1	2	1	0	0	0	0	1	0	0
s71625.1	1	5320047	G	0	0	0	0	0	0	0	0	0	0	0	0	0	1	1
OAR1_5355855.1	1	5355855	G	1	1	1	1	1	1	0	0	0	0	0	2	0	1	1
OAR1_5436991.1	1	5436991	A	1	0	1	2	1	1	0	1	0	2	0	1	0	1	0
OAR1_5481707.1	1	5481707	T	1	0	1	0	0	1	0	1	0	2	0	1	2	1	0
s35058.1	1	5564160	T	1	1	0	0	1	2	2	1	1	2	0	1	0	0	0
s62012.1	1	5646220	A	0	0	0	0	0	1	1	0	1	0	0	0	1	0	0
s23238.1	1	5699676	G	1	0	0	2	0	0	0	0	0	2	1	1	0	0	0
OAR1_5744254.1	1	5744254	T	1	0	1	0	0	1	1	2	0	0	0	1	1	2	0
DU453866_552.1	1	5803319	G	0	0	0	0	0	1	0	2	0	0	0	0	0	0	0
s61127.1	1	5846903	A	2	1	0	1	1	0	1	0	1	2	0	0	0	1	1
s01591.1	1	5917696	T	0	0	1	0	1	1	0	1	1	2	0	2	0	1	0
s23059.1	1	5929892	A	0	0	0	0	1	0	0	1	0	0	1	0	0	0	0
OAR1_5950376.1	1	5950376	T	0	0	1	0	1	0	0	0	0	0	2	1	0	0	1
s43563.1	1	6010613	A	0	0	0	0	1	0	0	0	0	0	1	0	1	0	0
OAR1_6050410.1	1	6050410	T	1	1	0	1	1	0	0	1	1	0	0	1	1	0	0
s09379.1	1	6077329	C	0	1	0	0	0	0	0	0	0	0	0	1	0	0	0
s22471.1	1	6140671	T	1	1	0	1	0	0	0	1	0	0	1	0	1	0	0
s67547.1	1	6153718	C	1	1	1	1	0	1	0	2	1	2	0	0	0	1	0
s61167.1	1	6161092	C	0	0	0	0	0	0	0	0	0	0	0	0	0	0	1
s20120.1	1	6250045	T	0	1	0	0	0	0	0	0	0	0	0	1	0	0	0
s52761.1	1	6257089	A	1	1	0	0	0	0	0	1	0	0	1	0	0	0	1
s58937.1	1	6263748	T	1	2	1	0	1	1	0	2	1	0	0	1	2	1	1
s49628.1	1	6279912	A	1	0	1	1	1	1	1	0	1	0	2	1	0	1	1
OAR1_6316082.1	1	6316082	G	1	0	1	1	1	0	1	1	0	2	0	0	0	1	1
OAR1_6373388.1	1	6373388	A	0	1	0	1	0	1	1	0	0	0	1	1	0	0	0
OAR1_6410322.1	1	6410322	T	0	0	1	0	0	1	0	0	1	0	1	0	0	1	1
OAR1_6444725_X.1	1	6444725	A	0	0	0	0	0	0	0	0	1	0	0	0	0	0	0
s13861.1	1	6486476	T	1	0	0	2	0	1	0	1	0	2	1	2	1	1	0
OAR1_6531315.1	1	6531315	G	0	0	0	0	0	1	1	2	0	2	1	0	1	0	1
s30581.1	1	6689189	T	1	1	0	1	2	0	0	0	0	2	1	1	0	2	1
OAR1_6722309.1	1	6722309	T	2	0	0	1	1	1	0	1	1	0	1	0	0	0	0
OAR1_6888977.1	1	6888977	T	0	0	0	0	0	1	0	1	0	0	0	0	0	0	0
OAR1_6901051.1	1	6901051	A	0	1	0	0	0	0	0	0	0	0	0	0	0	0	0
OAR1_6968054.1	1	6968054	A	0	1	0	1	0	1	2	0	1	0	0	1	0	1	0
OAR1_7018250.1	1	7018250	G	1	2	0	0	1	2	1	2	0	2	1	1	0	0	1
s24646.1	1	7082563	A	2	0	2	0	2	1	1	1	1	0	1	0	0	1	2
s03149.1	1	7099031	A	2	0	1	0	2	1	1	1	1	0	1	0	1	1	1
OAR1_7104917.1	1	7104917	A	0	1	1	1	0	0	1	0	0	0	0	0	1	0	1
s74740.1	1	7307638	A	1	0	0	0	1	0	0	0	0	2	1	0	0	0	1
s53274.1	1	7342257	C	1	0	1	0	1	0	0	1	0	0	0	1	2	0	1
OAR1_7376329.1	1	7376329	C	1	0	0	0	0	1	0	1	1	2	1	0	0	1	1
OAR1_7428857.1	1	7428857	G	1	0	0	0	1	0	1	1	0	0	0	1	1	0	1
s31458.1	1	7483176	A	1	1	0	0	0	2	0	0	1	2	0	1	1	1	0
OAR1_7546163.1	1	7546163	T	0	0	1	0	1	0	0	1	1	0	0	0	1	0	1
OAR1_7563736.1	1	7563736	T	0	0	0	0	0	0	0	1	1	0	0	0	1	0	1
DU290101_408.1	1	7708576	T	0	1	0	0	0	0	0	0	0	0	0	1	2	0	0
OAR1_7717464.1	1	7717464	T	1	2	2	0	0	1	1	0	2	0	1	1	0	1	1
OAR1_7776185.1	1	7776185	T	0	1	0	1	0	1	1	1	0	0	0	0	1	0	0
s54948.1	1	7859338	T	1	1	1	0	0	0	2	1	0	0	0	1	0	0	0
OAR1_7897015.1	1	7897015	A	0	0	0	0	0	1	1	2	0	2	1	0	1	0	1
s38038.1	1	7938646	G	0	0	1	2	2	1	0	0	2	0	1	1	2	2	0
s29615.1	1	7968950	G	1	1	1	1	1	1	1	0	2	0	1	1	1	0	0
s18895.1	1	7979916	G	1	0	2	1	2	0	1	2	0	0	0	1	0	1	1
s05493.1	1	8018015	T	2	1	0	2	1	2	1	0	0	0	1	1	0	1	0
OAR1_8082265.1	1	8082265	T	0	1	1	2	1	1	0	1	1	0	1	0	0	1	0
OAR1_8123245.1	1	8123245	C	1	1	1	0	1	1	1	1	1	0	1	1	1	1	0
s63488.1	1	8158740	T	0	1	1	2	2	0	0	2	0	0	0	0	1	1	1
s39567.1	1	8243023	G	0	1	1	0	1	1	1	0	0	2	1	1	1	1	0
s49872.1	1	8290556	G	1	1	1	0	0	1	0	1	2	0	1	1	2	1	1
s18552.1	1	8332798	C	0	2	1	1	0	2	0	1	1	0	1	0	0	0	2
s47936.1	1	8373105	T	2	0	0	1	1	1	1	1	1	2	0	0	1	2	0
s37400.1	1	8395282	T	0	0	1	1	0	1	0	0	0	0	0	0	1	0	1
s61237.1	1	8482928	A	1	0	1	0	1	1	0	0	2	0	1	1	1	0	0
s68090.1	1	8491912	C	1	2	1	1	0	0	1	2	0	2	1	1	1	0	0
s00447.1	1	8568968	A	0	2	0	0	1	1	0	0	0	0	0	0	0	0	0
s26362.1	1	8633707	A	1	1	0	0	0	0	0	1	2	2	0	1	0	1	0
s68509.1	1	8711186	T	0	1	2	1	1	2	1	0	0	0	0	1	1	0	1
s56679.1	1	8771616	T	2	1	1	2	2	0	1	1	0	0	1	2	0	1	0
s54247.1	1	8808149	A	1	0	1	0	1	1	1	1	0	0	2	2	1	1	1
s73085.1	1	8850881	C	1	1	1	0	1	1	1	1	0	0	2	2	1	0	1
s67178.1	1	8894165	A	0	1	0	2	1	1	0	1	2	2	0	1	1	0	0
OAR1_8918549.1	1	8918549	A	0	1	0	1	1	1	0	0	0	0	0	0	1	0	0
OAR1_8932175.1	1	8932175	A	1	0	1	1	0	0	1	1	2	0	2	2	1	1	0
s68925.1	1	8991848	T	2	1	0	0	1	0	0	1	0	0	1	1	0	0	0
OAR1_9020566.1	1	9020566	T	1	2	2	0	0	1	1	0	0	2	0	1	2	0	2
s52639.1	1	9134172	G	1	0	1	0	1	1	0	2	0	2	1	0	1	0	1
OAR1_9179437_X.1	1	9179437	C	0	0	2	0	0	0	0	0	0	0	0	1	1	1	0
s30516.1	1	9202499	G	1	2	1	0	0	2	0	2	1	0	1	1	1	1	2
s11687.1	1	9245954	A	0	0	0	0	0	0	0	0	0	0	1	0	1	0	0
OAR1_9265710.1	1	9265710	T	0	0	0	0	1	0	0	0	1	0	1	0	1	0	0
s60303.1	1	9324337	A	1	2	1	1	1	1	2	2	0	0	2	0	0	1	0
OAR1_9339043.1	1	9339043	A	0	1	0	0	0	0	0	0	0	0	0	0	0	1	0
s59084.1	1	9403382	A	0	1	1	2	1	1	0	1	0	2	1	1	0	1	1
s22866.1	1	9484601	C	1	0	0	1	0	0	0	0	1	0	0	0	1	0	0
s10625.1	1	9525145	G	1	2	1	0	1	0	0	0	2	2	0	1	2	2	1
OAR1_9563208.1	1	9563208	C	0	0	0	0	0	0	1	1	0	0	0	0	0	0	0
s18647.1	1	9635561	C	0	0	0	1	1	1	1	1	0	0	1	0	0	1	1
OAR1_9747314.1	1	9747314	A	1	1	0	1	2	1	2	0	1	0	0	1	0	1	1
OAR1_9804499.1	1	9804499	A	1	1	2	0	0	2	1	1	0	2	1	1	0	1	1
OAR1_9822302.1	1	9822302	A	1	1	2	0	0	1	0	1	0	2	1	1	0	0	1
OAR1_9881817.1	1	9881817	G	1	1	1	0	0	2	1	1	0	2	1	1	0	1	1
OAR1_9944815.1	1	9944815	A	0	1	1	1	2	0	1	1	1	0	0	1	0	0	1
s35616.1	1	10053748	C	2	0	1	0	0	0	0	1	0	2	1	0	1	1	1
s09058.1	1	10087797	A	0	2	1	0	1	0	0	1	1	0	1	0	1	2	2
OAR1_10097556.1	1	10097556	G	0	1	1	0	1	0	0	1	0	0	1	0	1	2	2
s13591.1	1	10158130	T	0	0	2	0	0	0	0	0	2	0	0	0	1	0	0
OAR1_10275031.1	1	10275031	T	0	1	0	2	1	1	0	0	0	0	0	1	2	1	0
s05797.1	1	10284434	A	0	1	1	1	1	1	1	0	2	0	0	1	2	1	0
OAR1_10344180.1	1	10344180	T	0	0	1	0	0	0	0	0	0	0	0	0	0	0	0
OAR1_10362883.1	1	10362883	C	0	1	2	0	1	0	1	0	0	0	0	0	0	0	1
OAR1_10454967.1	1	10454967	C	0	0	2	1	1	1	1	0	0	2	0	2	2	0	0
s62349.1	1	10503366	T	1	1	0	1	0	1	0	2	1	2	0	1	0	2	0
s41093.1	1	10530649	A	0	0	0	0	0	0	1	0	0	0	0	0	0	0	0
OAR1_10554666.1	1	10554666	A	1	1	1	1	0	0	1	0	2	0	0	1	0	1	2
OAR1_10582459.1	1	10582459	T	1	0	0	0	2	0	0	0	0	2	0	1	0	0	0
s40611.1	1	10697760	A	0	1	2	0	1	1	2	1	1	0	0	1	0	1	1
s63019.1	1	10800074	C	0	1	0	0	1	0	0	1	0	2	0	0	1	0	0
s08485.1	1	10837796	G	1	0	1	0	1	2	1	1	1	0	1	1	1	1	1
s50136.1	1	10895600	G	0	1	1	1	0	1	1	0	1	2	1	1	1	1	2
s54667.1	1	10902281	T	0	1	1	1	0	0	1	0	1	2	1	0	0	0	2
OAR1_10940722_X.1	1	10940722	T	0	0	0	1	1	0	0	0	0	0	1	0	0	0	0
OAR1_10974811.1	1	10974811	C	1	1	1	1	1	1	1	2	1	0	1	1	0	1	0
s55981.1	1	11020323	A	0	0	1	0	0	1	0	1	0	0	1	0	0	0	0
s04683.1	1	11055727	A	1	0	0	0	0	0	0	0	0	0	0	0	0	0	0
s27280.1	1	11071902	C	1	1	0	1	0	1	2	1	1	2	0	0	0	0	1
OAR1_11087132.1	1	11087132	C	1	0	0	1	0	0	0	0	1	0	1	0	2	1	0
s53592.1	1	11188161	A	1	0	0	2	1	0	2	0	0	0	0	1	1	1	2
s57753.1	1	11200678	T	0	2	0	0	1	0	0	1	1	0	0	0	0	0	0
s62446.1	1	11243417	G	1	0	1	0	1	1	0	1	1	0	0	1	0	0	0
s68301.1	1	11275844	G	1	0	0	2	1	0	1	0	0	0	1	0	0	0	1
s62112.1	1	11327282	C	0	1	0	0	0	0	0	0	0	0	0	0	0	0	0
s36441.1	1	11378250	G	1	2	2	0	0	2	0	0	2	0	0	2	1	0	0
s45518.1	1	11436388	G	0	0	0	0	0	0	0	1	1	2	2	1	1	0	0
s18449.1	1	11460603	T	0	1	0	2	1	1	2	0	0	0	0	0	1	2	0
s18875.1	1	11481852	T	1	1	1	0	1	0	0	2	1	2	2	1	1	0	1
s01320.1	1	11540961	A	1	1	0	0	0	0	0	0	1	0	0	0	0	1	0
OAR1_11563293.1	1	11563293	G	1	0	2	2	0	1	0	2	0	0	0	1	1	0	1
s60471.1	1	11627440	T	1	1	2	2	2	0	0	1	1	0	1	1	1	0	1
s68370.1	1	11655095	A	0	1	0	0	2	0	0	0	0	0	0	1	0	0	1
OAR1_11691321.1	1	11691321	T	0	1	1	2	0	1	1	1	0	0	0	0	1	2	2
OAR1_11766718.1	1	11766718	C	0	1	0	0	1	0	1	1	0	2	0	0	0	2	1
OAR1_11780663.1	1	11780663	C	0	0	0	0	0	0	0	2	0	2	0	0	0	1	0
s08257.1	1	11888121	T	1	0	0	1	0	0	0	0	0	0	1	1	1	0	0
s15481.1	1	11926250	G	0	1	1	0	1	0	1	1	0	0	0	1	1	0	1
s58882.1	1	11986905	T	1	1	0	1	1	1	1	1	0	2	0	1	1	0	0
s00977.1	1	12031816	G	1	0	0	0	0	2	0	1	1	2	0	1	0	0	0
s76021.1	1	12060068	G	1	0	0	0	0	1	0	1	1	2	0	0	0	0	0
OAR1_12120651.1	1	12120651	T	0	1	2	2	2	1	0	0	0	0	1	1	0	1	0
OAR1_12153898.1	1	12153898	C	2	1	0	0	1	0	1	0	1	0	1	2	1	1	2
s26666.1	1	12209287	T	0	2	1	1	2	1	1	1	0	0	1	1	0	0	0
s29002.1	1	12257809	A	0	2	0	1	1	1	1	2	2	0	1	0	0	2	1
s45057.1	1	12285935	G	1	0	0	2	1	0	0	0	1	0	1	0	2	0	0
s70737.1	1	12336114	A	0	0	0	1	0	0	0	0	0	0	0	0	0	0	0
s70576.1	1	12441385	T	1	1	1	0	1	0	1	1	1	2	1	1	1	0	1
OAR1_12451373.1	1	12451373	C	1	1	0	1	1	0	0	1	0	0	0	0	1	2	1
s64523.1	1	12559123	C	0	1	0	0	0	0	0	1	0	2	1	0	1	0	0
s60191.1	1	12569981	G	1	0	2	0	0	0	1	0	1	0	1	1	0	0	1
OAR1_12656583.1	1	12656583	A	0	1	0	1	0	0	0	0	0	0	0	0	1	0	1
s37833.1	1	12676496	T	1	0	0	0	0	0	0	0	0	0	0	0	0	1	0
s68421.1	1	12751709	T	1	1	0	2	0	2	0	0	0	0	2	2	1	2	1
s73231.1	1	12861210	A	1	1	0	1	0	0	1	1	0	0	0	2	2	0	0
OAR1_12937617.1	1	12937617	A	0	1	2	0	2	1	1	1	1	0	0	0	2	0	0
s62610.1	1	12994123	A	0	0	0	0	1	1	0	0	0	0	0	0	0	1	1
OAR1_13026908.1	1	13026908	A	1	1	0	1	2	1	0	0	0	0	1	1	0	1	1
OAR1_13033760.1	1	13033760	C	1	1	1	0	0	0	1	0	0	2	2	1	2	1	1
OAR1_13042261.1	1	13042261	A	0	1	1	1	2	1	0	0	0	0	0	1	0	1	1
s62110.1	1	13107759	A	1	1	0	1	2	1	2	0	0	2	1	0	1	1	1
s07985.1	1	13189129	C	0	0	0	0	0	0	1	0	0	0	1	0	1	0	1
DU400167_253.1	1	13238765	G	0	0	0	1	0	0	1	0	1	0	0	0	0	1	0
s08475.1	1	13301343	A	0	1	1	0	0	0	0	1	2	0	0	0	0	1	1
OAR1_13365877.1	1	13365877	C	2	0	1	2	1	0	1	2	0	0	0	2	0	0	0
OAR1_13393044.1	1	13393044	T	0	0	0	0	1	1	0	1	1	0	0	0	1	0	0
s22157.1	1	13464145	A	0	0	0	1	0	0	0	0	1	0	0	1	0	0	0
s02503.1	1	13497821	G	0	0	0	1	0	0	1	1	1	0	0	1	1	0	0
s51453.1	1	13523024	C	0	0	1	0	0	1	0	0	1	2	0	0	0	0	1
OAR1_13574541.1	1	13574541	G	2	0	1	1	0	0	0	0	0	0	0	1	0	0	0
OAR1_13582660.1	1	13582660	G	0	0	0	0	0	0	0	0	2	2	0	0	1	1	1
OAR1_13627234.1	1	13627234	C	0	2	0	1	2	1	1	2	0	0	2	1	2	0	1
s14277.1	1	13669765	T	0	0	0	0	1	2	0	2	2	0	1	0	2	1	1
s66530.1	1	13696600	G	0	0	0	0	0	1	0	1	1	0	0	1	2	1	0
OAR1_13714304.1	1	13714304	G	0	0	0	0	0	0	0	1	0	0	0	0	2	0	0
OAR1_13790348.1	1	13790348	T	0	1	2	1	1	1	1	0	1	0	2	0	0	1	1
s58309.1	1	13889004	T	0	1	2	1	1	0	1	2	0	0	0	2	2	2	1
s61250.1	1	13931236	C	0	1	0	0	0	0	0	0	0	0	0	0	1	0	0
s45194.1	1	13939626	T	0	0	1	2	0	1	1	1	1	2	1	2	0	2	1
OAR1_13964618.1	1	13964618	A	1	0	1	1	2	0	0	1	0	0	1	2	0	0	1
OAR1_13970060.1	1	13970060	A	1	0	1	1	2	0	0	1	0	0	1	2	0	0	1
s41432.1	1	14090964	A	1	2	0	0	0	0	2	0	2	0	0	2	1	1	1
OAR1_14131916.1	1	14131916	G	0	0	1	1	0	0	0	0	0	0	0	0	0	0	1
DU518561_359.1	1	14167286	G	1	1	0	1	0	0	1	0	2	0	0	2	1	0	1
s57394.1	1	14204580	G	0	0	0	2	1	1	1	1	1	0	1	1	0	1	2
s45720.1	1	14226374	G	0	1	1	0	0	1	1	0	1	2	1	0	0	1	0
OAR1_14273769.1	1	14273769	A	1	1	1	1	0	0	1	1	1	0	1	1	2	1	1
OAR1_14315581.1	1	14315581	C	1	2	0	0	1	0	1	0	1	2	1	1	0	1	1
OAR1_14414267.1	1	14414267	T	0	1	1	2	1	1	2	0	1	0	2	1	2	1	0
OAR1_14544239.1	1	14544239	A	1	0	1	1	0	0	1	0	1	0	1	1	0	1	0
s43849.1	1	14574836	C	1	1	1	0	1	2	0	2	0	2	0	2	1	1	1
OAR1_14620644.1	1	14620644	A	1	0	2	0	0	0	1	0	0	0	0	2	1	0	0
OAR1_14717841.1	1	14717841	T	0	0	1	0	1	1	1	0	0	0	0	1	1	0	0
OAR1_14777475.1	1	14777475	C	1	1	1	1	1	0	2	1	2	0	1	1	1	2	0
s70168.1	1	14894446	A	1	0	1	1	2	2	0	1	0	0	0	1	1	1	1
s71739.1	1	14925992	G	1	1	1	0	1	2	1	1	2	0	1	1	1	0	2
OAR1_14973022.1	1	14973022	A	0	1	0	1	2	1	0	0	0	0	0	1	1	1	0
s55606.1	1	15071315	T	2	0	0	1	1	1	2	0	1	0	2	1	1	1	1
s49207.1	1	15090082	T	0	0	1	0	0	0	0	0	0	0	0	0	1	0	0
s01338.1	1	15098725	A	1	1	0	2	0	1	1	1	1	0	2	0	1	1	1
OAR1_15188542.1	1	15188542	C	1	0	1	1	1	1	0	2	1	0	1	1	1	1	1
OAR1_15228673.1	1	15228673	T	1	0	0	1	1	1	0	2	1	0	1	1	1	1	1
OAR1_15256499.1	1	15256499	G	0	0	0	2	0	0	0	0	0	0	0	1	1	1	0
OAR1_15307955.1	1	15307955	G	0	1	0	0	0	1	1	0	0	0	0	0	0	1	0
OAR1_15399182.1	1	15399182	G	2	2	0	0	1	0	1	2	0	2	0	1	0	0	1
OAR1_15525913.1	1	15525913	A	0	0	1	1	0	1	1	1	0	0	1	0	0	1	1
OAR1_15578534.1	1	15578534	G	0	0	0	0	0	0	1	0	0	0	0	0	0	0	0
s02521.1	1	15631474	A	0	1	0	1	0	0	0	1	0	2	1	0	1	1	0
s19593.1	1	15656550	A	0	1	0	1	0	1	0	0	0	0	1	1	0	0	0
OAR1_15762141.1	1	15762141	A	2	1	1	0	1	0	0	0	2	0	0	2	2	1	0
s00481.1	1	15848159	C	0	1	1	0	1	1	0	0	0	0	1	0	1	0	0
s44894.1	1	15876059	T	0	0	0	0	1	0	1	1	0	0	0	0	0	1	0
s04753.1	1	15883520	G	0	0	0	0	0	0	0	0	0	0	1	0	1	0	0
s28376.1	1	15944770	C	1	1	2	0	1	1	1	1	1	0	1	1	1	1	1
s05916.1	1	16003710	C	0	1	0	1	1	2	0	0	0	0	1	2	0	1	1
s49722.1	1	16060856	G	1	1	1	1	2	1	0	0	2	0	0	0	2	1	2
OAR1_16098841.1	1	16098841	T	0	1	0	2	0	0	1	0	1	0	2	1	1	0	0
s27971.1	1	16140949	T	0	0	0	0	0	0	1	0	1	0	1	1	1	0	0
s01031.1	1	16173083	A	0	0	2	1	0	0	0	1	0	0	1	0	0	0	0
s71517.1	1	16224825	A	0	0	1	0	1	0	1	1	0	0	1	1	0	0	0
OAR1_16274081.1	1	16274081	A	0	1	1	0	1	2	1	2	0	0	2	1	0	0	0
OAR1_16348823_X.1	1	16348823	G	0	0	0	0	0	1	1	0	0	0	0	0	0	0	0
OAR1_16391522.1	1	16391522	C	0	0	1	1	0	1	0	1	2	0	0	1	1	1	0
s46756.1	1	16471993	G	1	0	0	1	0	1	1	1	2	0	1	1	1	1	1
OAR1_16480770.1	1	16480770	C	1	1	0	0	2	1	0	1	0	0	0	0	0	0	1
OAR1_16572940.1	1	16572940	G	1	1	0	0	2	1	1	2	2	0	1	0	1	1	1
OAR1_16635393.1	1	16635393	A	0	0	0	1	0	0	0	0	1	0	0	0	1	1	0
OAR1_16697706.1	1	16697706	T	2	1	0	0	1	1	1	2	1	0	1	1	0	0	2
s67593.1	1	16707483	G	0	0	2	0	2	1	2	0	0	0	1	0	0	1	0
OAR1_16750809.1	1	16750809	C	1	1	1	2	1	1	1	0	1	0	1	0	2	1	1
OAR1_16786326.1	1	16786326	A	0	0	0	1	1	1	0	2	1	2	1	0	1	0	0
OAR1_16795469.1	1	16795469	G	0	0	0	0	0	0	0	0	0	0	1	1	1	1	0
OAR1_16852861.1	1	16852861	T	0	0	0	1	1	0	0	2	0	2	0	1	1	0	1
OAR1_16889964.1	1	16889964	A	0	0	0	2	1	0	0	2	0	2	0	2	1	1	1
s22175.1	1	16943558	T	0	0	0	0	0	0	0	1	1	1	1	2	0	0	1
OAR1_16975351.1	1	16975351	G	1	0	1	0	0	0	0	0	1	0	0	0	0	0	1
s62022.1	1	17037015	G	2	1	1	0	0	1	0	1	1	0	1	1	0	0	1
s23433.1	1	17073335	C	1	1	0	0	1	1	1	1	0	0	0	2	0	0	1
OAR1_17163931.1	1	17163931	G	1	1	1	1	2	1	0	0	1	0	1	1	0	0	1
s38279.1	1	17227159	C	1	0	1	1	1	0	0	0	1	0	0	0	1	0	0
s60080.1	1	17256364	C	1	1	1	0	0	1	1	0	1	0	1	1	1	1	1
s58391.1	1	17345987	T	1	0	1	0	0	1	0	1	1	0	0	0	0	0	1
OAR1_17351278.1	1	17351278	G	1	0	1	0	1	1	0	1	1	0	0	1	1	1	1
OAR1_17421390.1	1	17421390	T	0	0	1	0	0	0	0	0	1	0	0	0	2	0	0
OAR1_17426826.1	1	17426826	T	1	0	2	0	0	0	1	0	0	0	1	0	0	0	1
OAR1_17466323.1	1	17466323	G	0	0	2	1	2	1	0	1	2	0	1	0	2	2	0
s25913.1	1	17544962	G	1	0	0	1	2	1	0	0	1	0	0	0	1	2	0
s04684.1	1	17852949	A	0	0	0	1	0	1	0	0	2	0	0	1	2	0	0
s54037.1	1	17880678	T	0	2	0	0	1	0	1	1	0	0	2	0	1	0	1
s35095.1	1	18031981	G	0	2	1	1	2	1	1	0	1	0	2	1	2	0	1
OAR1_18052854.1	1	18052854	T	0	0	1	0	0	0	0	0	1	0	0	2	0	1	0
s61691.1	1	18117744	C	0	0	0	0	0	1	0	1	1	0	2	1	0	1	0
s62337.1	1	18201141	A	2	0	0	0	1	1	1	0	1	0	1	1	0	1	1
s58659.1	1	18253759	C	0	0	0	2	0	0	0	2	2	0	1	0	2	0	0
OAR1_18293636.1	1	18293636	G	0	0	0	0	0	1	0	0	0	0	0	1	0	0	0
OAR1_18300122.1	1	18300122	T	0	0	0	0	0	1	0	0	0	0	0	1	0	0	0
s74275.1	1	18387244	A	0	0	0	2	0	0	0	0	2	0	0	0	0	2	0
OAR1_18449705.1	1	18449705	A	1	1	0	1	0	0	1	1	0	0	1	0	0	1	2
OAR1_18512294.1	1	18512294	C	1	1	0	1	1	1	0	0	2	1	0	0	2	0	1
s06310.1	1	18551531	A	0	0	0	0	1	1	0	0	0	0	0	1	0	0	0
OAR1_18664902.1	1	18664902	G	1	0	0	2	2	2	1	0	1	1	1	0	2	1	1
OAR1_18691972.1	1	18691972	C	0	1	1	0	0	0	1	0	1	0	0	1	0	1	0
s20207.1	1	18715973	A	1	0	1	0	0	0	0	0	0	0	1	1	0	0	1
s14459.1	1	18778800	T	0	1	1	0	0	0	0	2	0	0	0	1	1	0	0
s72347.1	1	18826396	A	0	0	2	0	1	2	1	1	1	1	2	1	0	2	1
s00086.1	1	18861011	T	0	1	0	0	1	1	0	1	0	0	1	2	1	1	0
s32983.1	1	18888844	T	0	1	1	0	0	0	0	1	0	1	0	1	0	1	0
s40222.1	1	19034647	A	0	0	1	0	0	0	0	1	0	0	0	2	0	1	0
s54068.1	1	19086472	A	1	1	0	1	0	0	0	0	0	0	0	1	1	0	1
s10307.1	1	19131245	A	0	0	1	1	2	1	1	1	1	0	1	0	1	0	1
OAR1_19152280.1	1	19152280	A	0	0	1	1	2	1	1	2	1	0	1	1	1	1	0
OAR1_19174177.1	1	19174177	C	0	2	0	1	0	0	1	1	0	1	0	1	0	1	0
OAR1_19214328_X.1	1	19214328	C	0	2	1	0	0	0	0	0	0	0	0	0	0	1	0
s27712.1	1	19272235	C	1	0	1	0	1	1	1	1	1	1	1	2	1	1	2
s68238.1	1	19347576	G	1	1	1	0	1	2	1	0	0	1	1	2	1	0	2
s29702.1	1	19409931	C	1	0	2	2	0	0	1	0	1	1	1	0	1	0	0
OAR1_19425357.1	1	19425357	T	1	2	0	0	1	2	1	0	1	0	1	2	0	0	1
OAR1_19444938.1	1	19444938	C	1	0	2	2	0	0	1	1	1	2	1	0	1	0	1
OAR1_19517811.1	1	19517811	A	1	2	0	0	1	1	1	0	1	0	1	2	0	0	1
s36898.1	1	19591495	C	1	0	2	1	0	0	1	0	1	1	1	1	0	0	0
OAR1_19651513.1	1	19651513	C	1	2	0	1	0	0	0	1	0	1	0	0	0	0	1
OAR1_19710996.1	1	19710996	C	1	0	2	1	1	0	1	0	2	0	0	0	1	0	0
OAR1_19750493.1	1	19750493	C	1	0	1	1	1	0	1	0	2	2	0	0	1	0	1
OAR1_19761666.1	1	19761666	T	1	0	1	1	1	0	1	0	2	0	1	0	1	1	1
OAR1_19817567.1	1	19817567	C	2	1	1	1	0	1	0	1	0	0	1	2	1	1	2
s32787.1	1	19844642	T	0	2	2	0	1	1	0	0	1	1	1	2	1	0	0
OAR1_19875829.1	1	19875829	C	0	2	2	0	1	1	0	0	0	1	1	2	1	0	0
OAR1_19945652.1	1	19945652	C	2	0	0	1	0	0	1	1	1	0	0	1	1	1	2
OAR1_20007545.1	1	20007545	G	1	0	0	1	0	0	0	0	1	0	0	1	0	0	2
OAR1_20035449.1	1	20035449	T	0	1	1	2	0	1	2	2	2	1	1	0	1	1	0
s05208.1	1	20083441	C	1	1	0	1	0	1	2	2	1	1	1	1	1	1	1
OAR1_20118195.1	1	20118195	A	1	1	2	0	1	0	0	0	0	0	0	0	1	0	1
OAR1_20180147_X.1	1	20180148	C	1	1	0	1	1	1	1	2	2	0	1	1	2	0	1
s37676.1	1	20211368	G	1	0	1	1	0	0	0	1	0	0	0	1	0	0	0
OAR1_20375019.1	1	20375019	T	0	0	0	1	1	0	1	0	0	1	0	1	1	0	0
OAR1_20432933.1	1	20432933	G	0	1	0	1	1	0	2	0	1	1	0	1	1	1	0
s06490.1	1	20873561	T	0	1	0	0	1	0	0	0	0	0	1	0	2	1	0
OAR1_20926901.1	1	20926901	T	1	0	1	0	0	1	0	0	1	1	1	1	1	1	2
s31459.1	1	20991899	A	0	0	1	0	2	1	1	1	2	1	1	0	1	1	0
OAR1_21078445.1	1	21078445	A	1	1	2	0	1	0	0	0	2	2	0	1	0	2	1
s53426.1	1	21164217	C	0	0	0	1	2	1	1	1	0	0	1	0	0	1	1
s72819.1	1	21200152	T	0	1	1	2	1	1	1	1	0	1	1	0	0	0	1
s68037.1	1	21250913	G	1	2	2	1	0	1	1	1	0	1	0	1	1	0	0
OAR1_21408870.1	1	21408870	A	1	1	2	1	0	1	0	0	1	0	0	0	1	2	1
OAR1_21439660.1	1	21439660	G	2	1	2	1	0	1	1	1	1	0	0	0	1	1	1
s21134.1	1	21537373	G	2	1	2	0	0	1	1	2	1	0	0	0	1	2	1
s14078.1	1	21572091	T	0	0	0	0	0	1	0	1	0	0	0	0	1	1	0
OAR1_21646425.1	1	21646425	C	2	1	1	0	0	0	1	1	0	0	1	1	0	0	1
OAR1_21703182.1	1	21703182	C	1	0	0	1	2	2	0	1	0	0	1	1	1	1	1
s34237.1	1	21891203	A	0	0	1	0	0	1	0	0	0	1	1	0	0	0	0
s33844.1	1	21953116	A	0	0	0	0	0	0	0	0	0	0	0	1	0	0	0
s07849.1	1	22004058	G	1	1	1	1	0	0	1	2	1	2	1	0	0	0	1
s05262.1	1	22013100	T	1	0	0	0	0	0	1	1	1	0	0	0	0	0	0
s19691.1	1	22026745	T	1	0	0	0	1	1	1	1	1	0	0	0	0	0	0
s61132.1	1	22120789	A	0	0	0	0	0	1	1	0	0	0	0	0	0	0	0
s01249.1	1	22171152	G	0	1	0	1	0	1	0	0	2	0	1	1	0	1	0
OAR1_22183990.1	1	22183990	C	0	0	0	0	0	0	0	1	0	0	0	0	1	0	0
OAR1_22189406.1	1	22189406	G	0	0	0	0	0	0	1	1	1	0	1	0	1	1	0
s13809.1	1	22273211	C	0	1	0	1	0	1	1	1	2	1	2	1	1	1	0
OAR1_22330907.1	1	22330907	T	0	1	0	1	0	0	0	1	1	1	1	1	1	1	0
s73188.1	1	22370521	A	0	0	0	1	0	0	0	1	1	1	0	0	1	1	0
s11844.1	1	22429243	C	1	2	1	1	2	2	0	1	1	1	0	0	1	0	1
s33540.1	1	22486317	A	0	0	1	1	0	0	0	0	1	1	0	1	1	0	1
s75089.1	1	22617781	C	0	1	0	1	0	1	0	0	2	2	1	2	2	2	0
s63953.1	1	22631108	T	0	1	0	0	0	1	0	0	0	1	1	1	0	1	0
OAR1_22656259.1	1	22656259	T	0	1	0	0	0	1	0	0	0	1	1	1	0	0	0
OAR1_22697949.1	1	22697949	A	0	2	1	1	1	1	0	0	1	0	1	1	1	2	1
OAR1_22710021.1	1	22710021	C	0	2	1	1	0	1	0	0	0	0	1	1	1	1	1
OAR1_22739177.1	1	22739177	A	2	0	0	1	1	1	2	2	0	1	0	1	0	0	1
OAR1_22803831.1	1	22803831	A	0	0	1	1	0	1	1	0	0	2	2	2	2	1	1
s26645.1	1	22834164	T	1	1	0	1	0	0	1	2	0	0	0	0	0	0	0
s27454.1	1	22878343	G	0	2	2	0	0	1	1	0	2	1	2	2	2	0	0
s65534.1	1	22930952	T	1	1	1	0	0	0	2	1	1	1	0	1	1	1	0
OAR1_22985927.1	1	22985927	G	0	0	1	0	0	0	1	0	0	0	1	1	1	0	0
s32095.1	1	23076969	C	1	0	0	1	0	0	1	1	1	0	0	0	0	1	0
s10605.1	1	23106129	G	1	0	1	1	1	0	2	1	1	0	0	0	1	1	0
OAR1_23123932.1	1	23123932	A	0	1	1	0	0	0	1	0	0	1	0	2	1	1	0
s67590.1	1	23182020	G	0	0	0	1	1	0	0	1	1	0	0	1	1	0	1
OAR1_23288187.1	1	23288187	T	1	1	1	0	2	2	0	0	0	2	2	0	1	0	1
s43410.1	1	23337124	A	0	2	0	2	0	0	1	1	1	1	1	1	0	0	1
OAR1_23369763.1	1	23369763	T	0	2	0	1	0	1	0	1	2	0	0	0	0	0	1
OAR1_23447504.1	1	23447504	T	1	0	1	0	0	0	2	0	1	1	0	0	0	0	0
OAR1_23560552.1	1	23560552	T	0	0	1	0	1	0	0	1	0	1	0	0	1	0	0
OAR1_23607883.1	1	23607883	A	1	0	0	0	1	1	1	1	0	1	1	2	2	0	1
OAR1_23620328.1	1	23620328	C	1	0	0	0	0	0	1	0	1	0	1	2	0	0	1
OAR1_23632541.1	1	23632541	A	1	0	1	0	1	1	0	1	2	1	1	1	2	0	1
OAR1_23724877.1	1	23724877	C	0	1	0	0	0	0	0	0	0	0	0	0	0	0	0
OAR1_23734999.1	1	23734999	A	0	1	1	1	0	0	0	2	0	2	1	1	0	0	1
OAR1_23794443.1	1	23794443	T	1	1	1	0	1	1	2	0	0	0	1	1	1	1	0
OAR1_23804013_X.1	1	23804013	C	0	1	1	1	0	1	0	1	2	1	1	1	1	1	1
OAR1_23837231.1	1	23837231	T	0	1	0	0	0	0	0	0	0	0	0	0	0	0	0
OAR1_23937981.1	1	23937981	T	1	0	0	1	1	0	0	1	0	1	0	0	0	0	1
OAR1_23977779.1	1	23977779	T	1	1	1	0	1	1	2	1	0	1	0	1	1	1	0
OAR1_23990063.1	1	23990063	T	1	1	0	1	1	0	0	1	0	0	0	0	1	0	1
DU379505_529.1	1	24043692	G	1	1	0	1	1	0	0	1	0	0	0	1	2	0	1
OAR1_24089462.1	1	24089462	C	0	1	0	0	1	1	1	0	0	1	0	0	1	0	0
OAR1_24242896.1	1	24242896	T	0	0	0	0	0	0	1	0	0	0	0	0	0	0	0
OAR1_24326418.1	1	24326418	A	0	1	1	1	1	0	0	1	0	0	1	2	0	1	0
OAR1_24546509.1	1	24546509	G	0	1	0	0	0	0	0	0	0	0	0	0	0	0	0
OAR1_24574732.1	1	24574732	C	0	0	0	0	1	0	0	0	1	0	0	1	0	0	0
OAR1_24633611.1	1	24633611	A	1	1	0	1	2	1	1	1	0	1	0	1	0	0	0
OAR1_24663779.1	1	24663779	G	0	0	0	0	0	0	0	0	1	0	0	0	0	0	0
s21860.1	1	24748970	G	0	1	0	1	1	1	1	0	0	1	1	0	0	1	0
OAR1_24797111.1	1	24797111	T	0	0	1	1	1	2	0	0	1	0	0	1	0	1	0
OAR1_24812678.1	1	24812678	T	0	2	0	1	1	1	0	1	0	1	1	1	1	1	0
s72632.1	1	24872941	A	0	1	0	0	0	1	0	0	0	0	0	1	0	0	0
OAR1_25052307.1	1	25052307	A	0	1	0	0	0	1	0	0	1	0	0	1	0	0	0
OAR1_25426384.1	1	25426384	G	1	2	2	0	1	1	1	1	2	1	0	1	1	1	0
OAR1_25442521.1	1	25442521	A	0	0	0	0	0	0	0	0	1	0	0	0	0	0	0
OAR1_25604801.1	1	25604801	T	0	0	0	1	0	0	1	0	2	0	1	2	0	1	0
OAR1_25728954.1	1	25728954	G	0	1	1	0	0	0	1	0	1	0	2	1	0	1	1
s00731.1	1	25801300	A	1	0	0	1	0	0	1	0	0	0	1	1	0	0	1
OAR1_25834328.1	1	25834328	G	1	2	0	1	0	0	0	0	0	0	1	1	0	0	1
OAR1_25842722.1	1	25842722	A	0	2	0	1	0	0	0	0	0	0	1	0	0	0	0
OAR1_25922572.1	1	25922572	T	1	0	0	0	0	1	1	0	0	0	1	1	0	0	1
OAR1_25947606.1	1	25947606	A	1	0	0	0	0	1	1	0	0	0	1	1	0	0	1
OAR1_26031175.1	1	26031175	T	0	0	0	0	0	0	0	0	1	0	1	0	0	0	1
OAR1_26064552.1	1	26064552	A	0	0	0	0	0	1	1	0	2	0	2	1	0	0	1
OAR1_26088084.1	1	26088084	C	1	1	0	0	0	1	0	0	1	0	1	1	0	0	1
OAR1_26129820.1	1	26129820	A	0	0	1	0	0	1	1	0	1	1	1	0	0	1	0
OAR1_26135770.1	1	26135770	A	0	1	1	0	0	1	1	1	0	0	1	0	0	1	0
OAR1_26198156.1	1	26198156	G	1	0	1	0	1	1	0	1	1	1	1	0	0	1	1
s31015.1	1	26205175	G	1	0	1	0	1	1	0	1	1	1	1	0	0	1	1
OAR1_26268431.1	1	26268431	A	1	0	0	0	1	1	0	0	1	2	1	0	1	0	1
OAR1_26340680.1	1	26340680	A	0	1	1	0	0	1	1	1	1	1	1	0	0	1	0
s61544.1	1	26488120	G	0	1	1	1	0	1	1	1	1	0	0	0	0	0	0
OAR1_26667396.1	1	26667396	T	1	1	1	1	1	2	2	1	0	0	0	1	1	1	0
OAR1_26705881.1	1	26705881	A	1	1	1	1	0	1	0	1	0	0	0	1	1	1	1
OAR1_26716186.1	1	26716186	G	1	0	1	1	1	0	1	0	2	1	0	1	0	1	1
OAR1_26833075.1	1	26833075	C	0	0	0	0	0	0	0	0	1	0	1	0	0	0	1
OAR1_26910607.1	1	26910607	C	0	0	0	0	0	0	0	0	1	0	0	0	0	0	1
OAR1_26961444.1	1	26961444	C	1	0	0	2	2	1	1	1	1	2	1	0	1	1	1
OAR1_27060195.1	1	27060195	G	1	0	0	2	1	1	0	1	0	0	0	0	0	0	0
s74202.1	1	27117694	T	0	0	2	1	0	0	0	1	0	0	1	0	1	1	0
OAR1_27161849.1	1	27161849	C	0	1	0	2	2	1	2	1	2	1	0	1	1	1	0
OAR1_27200925.1	1	27200925	C	0	1	0	0	0	1	0	0	0	0	1	0	0	0	1
OAR1_27215234.1	1	27215234	C	0	1	1	0	0	1	0	0	0	0	2	0	1	0	1
OAR1_27269648.1	1	27269648	C	0	0	1	0	0	0	0	0	0	0	0	1	1	0	0
OAR1_27291243.1	1	27291243	T	1	0	0	1	0	0	0	0	0	0	0	0	0	1	1
OAR1_27347434.1	1	27347434	A	1	0	1	1	2	0	1	1	1	0	0	0	2	0	0
OAR1_27431644.1	1	27431644	T	1	0	1	1	1	1	1	1	1	0	1	0	2	1	0
OAR1_27460193.1	1	27460193	A	1	0	1	1	1	1	1	1	1	0	1	0	2	1	0
s29707.1	1	27499262	A	1	1	1	1	0	0	0	1	2	2	2	1	1	0	0
OAR1_27539263.1	1	27539263	G	0	1	0	1	1	2	2	0	1	2	1	0	1	1	1
s71356.1	1	27588417	C	0	0	0	0	1	0	0	0	0	0	1	0	0	0	0
OAR1_27632403.1	1	27632403	C	0	1	1	0	1	1	0	0	2	0	0	0	1	0	0
s02259.1	1	27686174	T	0	0	1	0	1	1	1	0	0	0	1	0	1	0	0
s71629.1	1	27750766	A	2	2	1	2	1	0	0	1	0	2	0	1	0	0	1
OAR1_27815024.1	1	27815024	A	1	1	1	1	2	0	1	1	1	0	0	0	1	0	0
OAR1_27947371.1	1	27947371	A	0	0	1	0	1	0	1	1	1	0	1	0	0	1	1
s57436.1	1	28009525	T	0	0	1	1	0	0	1	0	0	0	0	0	0	0	0
s69885.1	1	28137738	A	0	0	0	0	0	0	1	0	1	1	0	0	0	0	0
s02497.1	1	28171993	T	0	0	0	1	0	0	1	0	1	1	1	0	0	0	0
s46623.1	1	28226963	A	0	0	0	0	0	0	1	0	0	0	0	0	1	0	0
s43900.1	1	28304612	G	0	0	0	0	2	0	0	0	0	0	0	0	0	0	0
OAR1_28512428.1	1	28512428	A	1	1	1	0	0	2	0	0	1	2	0	1	0	1	2
s03528.1	1	28583773	G	0	0	1	0	1	0	0	0	0	0	1	0	0	0	0
OAR1_28632121.1	1	28632121	C	1	1	0	0	1	1	2	0	1	1	0	0	1	2	1
OAR1_28670724.1	1	28670724	T	0	1	0	0	1	0	0	0	0	0	0	1	0	0	0
OAR1_28678534.1	1	28678534	T	1	1	0	0	2	1	0	0	1	1	0	1	0	0	1
s38237.1	1	28773972	A	0	0	1	0	1	1	2	1	0	1	0	0	0	0	0
s43026.1	1	28798667	A	0	1	0	1	2	2	2	2	1	1	0	1	1	0	0
OAR1_28807538.1	1	28807538	G	0	0	0	0	1	1	1	0	0	0	0	0	0	0	0
OAR1_28982601.1	1	28982601	A	0	0	1	0	0	0	0	0	0	0	0	0	0	0	0
s03859.1	1	29033561	G	1	0	2	1	0	0	0	0	2	1	0	0	0	1	1
s52292.1	1	29066997	G	1	1	1	1	0	1	0	1	2	1	2	1	0	1	2
OAR1_29148829.1	1	29148829	T	0	1	1	0	1	2	2	2	1	0	2	1	1	0	1
s47050.1	1	29182468	A	0	1	0	1	1	2	2	0	1	1	1	1	1	0	0
s14002.1	1	29239684	C	1	2	1	1	0	0	1	0	1	2	2	0	1	1	1
OAR1_29299710.1	1	29299710	T	1	0	0	1	0	0	1	1	0	0	0	0	0	0	1
s01632.1	1	29342500	A	1	0	0	0	0	0	1	1	0	0	0	0	0	0	1
s02548.1	1	29383506	T	1	1	0	0	1	2	2	0	1	0	1	1	1	1	1
s75178.1	1	29393216	T	1	1	0	0	1	1	2	0	0	0	0	1	1	0	1
s54084.1	1	29515206	C	0	0	1	0	0	0	1	0	0	0	0	0	0	0	1
s45910.1	1	29574251	T	0	0	1	0	0	0	2	0	0	0	0	0	0	0	1
s70733.1	1	29645473	G	1	1	1	1	0	0	2	1	0	0	0	0	2	0	1
s49028.1	1	29669170	A	1	0	1	1	0	0	0	1	1	0	1	0	1	1	1
s71447.1	1	29733219	G	0	2	2	1	1	1	1	1	1	0	0	2	1	1	0
s43731.1	1	29761674	T	1	2	0	0	2	2	1	0	1	1	1	2	0	0	1
OAR1_29821208.1	1	29821208	T	1	1	1	2	0	0	0	0	1	1	2	0	0	0	1
OAR1_29872607.1	1	29872607	A	2	1	1	0	1	0	0	1	2	0	0	0	2	2	1
s32583.1	1	29900091	C	1	1	0	0	1	1	1	2	1	1	1	1	1	1	0
OAR1_30001452.1	1	30001452	A	0	2	0	0	1	0	0	1	1	0	0	0	0	0	0
s24782.1	1	30064236	C	1	1	0	2	0	1	0	1	1	1	2	1	1	1	1
s25724.1	1	30107379	G	1	1	0	1	2	1	0	1	1	1	1	1	1	1	0
OAR1_30154789.1	1	30154789	G	1	0	0	0	0	0	0	0	0	1	0	0	0	0	1
OAR1_30207692.1	1	30207692	T	2	1	1	2	1	1	0	0	0	0	1	0	1	0	1
s36900.1	1	30234779	G	1	1	2	1	0	0	0	2	0	0	1	0	0	0	1
OAR1_30241364.1	1	30241364	T	0	1	1	1	0	0	0	2	0	0	1	0	0	0	1
OAR1_30320883.1	1	30320883	G	0	2	1	1	0	1	0	1	0	1	1	0	0	0	1
s34112.1	1	30345758	G	2	0	0	0	1	0	2	1	1	1	1	1	1	1	1
OAR1_30388117.1	1	30388117	C	1	0	1	0	0	1	0	0	0	0	1	1	0	0	0
OAR1_30397578.1	1	30397578	A	1	1	0	0	1	0	1	1	0	1	1	0	1	0	1
OAR1_30457351.1	1	30457351	A	1	0	1	1	0	1	0	1	1	1	2	1	1	2	1
OAR1_30552484.1	1	30552484	C	0	1	1	0	0	1	1	1	1	1	1	2	1	2	0
OAR1_30673378.1	1	30673378	T	0	0	1	0	0	1	0	1	0	0	0	0	0	0	0
s11621.1	1	30745311	A	1	1	0	1	1	0	0	0	0	0	0	0	1	0	0
OAR1_30798950.1	1	30798950	T	1	2	1	0	0	0	1	0	0	1	0	0	0	1	0
OAR1_30877408.1	1	30877408	T	0	0	0	0	1	0	0	0	1	0	0	0	0	0	0
OAR1_30938989.1	1	30938989	G	1	1	0	1	1	0	0	1	1	1	0	0	0	0	1
OAR1_30968801.1	1	30968801	G	1	1	0	2	1	0	0	1	1	2	1	0	1	0	2
OAR1_31068766.1	1	31068766	T	0	0	2	1	1	1	1	1	0	2	1	1	0	1	0
OAR1_31076790.1	1	31076790	C	0	2	0	1	1	1	0	1	2	0	1	0	1	1	1
OAR1_31126491.1	1	31126491	A	0	0	1	1	0	0	0	0	1	0	0	0	1	1	0
s42235.1	1	31191310	G	0	1	0	2	1	0	1	2	1	1	1	1	0	1	1
s74273.1	1	31243354	T	0	1	1	1	1	0	1	1	0	1	1	2	0	1	0
OAR1_31287571.1	1	31287571	T	0	0	2	0	2	1	1	0	0	0	0	0	0	0	0
s19645.1	1	31377727	C	1	1	0	0	1	1	0	1	1	2	1	1	0	1	1
OAR1_31385712.1	1	31385712	T	1	0	0	0	1	1	0	1	0	2	1	0	0	1	1
OAR1_31410797.1	1	31410797	A	0	0	0	0	0	0	0	0	0	0	1	2	0	0	0
OAR1_31470501.1	1	31470501	A	2	0	1	0	2	0	1	1	0	1	0	0	1	1	1
OAR1_31497808.1	1	31497808	C	0	1	1	0	0	0	0	1	1	0	1	1	0	0	0
OAR1_31693459.1	1	31693459	C	1	2	0	0	0	0	1	0	1	2	1	0	0	1	1
OAR1_31750547_X.1	1	31750547	C	0	2	0	0	0	0	0	0	0	2	1	0	0	0	0
OAR1_31791056.1	1	31791056	C	1	2	1	1	0	0	0	0	0	2	1	0	0	1	0
s57286.1	1	31854671	G	1	0	0	1	1	1	1	1	0	0	0	1	1	2	0
OAR1_31872926.1	1	31872926	C	1	0	1	0	1	1	1	1	0	0	0	0	2	2	0
OAR1_31915752.1	1	31915752	G	0	1	2	1	1	0	1	0	1	0	1	2	0	0	1
s13326.1	1	31971439	G	0	1	1	1	0	1	1	1	1	0	1	1	0	1	1
OAR1_32040848.1	1	32040848	C	1	0	1	1	2	2	1	1	0	1	0	1	0	2	0
OAR1_32169633.1	1	32169633	T	0	0	0	1	0	0	0	0	0	1	1	1	0	0	1
OAR1_32201653.1	1	32201653	T	2	1	0	0	1	0	1	0	1	0	1	0	0	1	1
s51521.1	1	32238316	C	2	1	0	1	1	1	0	1	0	0	2	1	1	2	1
s57223.1	1	32268962	C	0	0	0	0	0	1	0	0	0	1	0	0	0	0	0
s20982.1	1	32313144	T	0	0	1	0	1	1	0	1	0	1	1	0	1	0	0
OAR1_32336568.1	1	32336568	G	0	0	0	1	1	1	0	0	1	0	1	1	0	0	0
s45780.1	1	32408819	C	0	0	0	1	2	2	1	0	1	1	0	1	0	0	0
OAR1_32448869.1	1	32448869	A	0	0	0	1	1	0	0	0	0	1	0	1	0	0	0
s09556.1	1	32524985	T	1	1	1	1	1	1	0	1	0	1	0	2	1	0	2
OAR1_32552631.1	1	32552631	C	0	2	0	1	1	2	2	0	0	1	1	1	1	1	1
OAR1_32611128_X.1	1	32611128	A	1	1	1	0	0	1	1	1	0	0	0	0	1	0	0
s71991.1	1	32656978	C	1	1	0	1	2	1	0	0	1	2	0	1	0	2	0
s48022.1	1	32720338	T	0	1	0	1	1	1	1	0	1	1	1	0	1	1	1
s23738.1	1	32771910	T	2	1	1	0	0	1	1	2	1	0	1	0	1	0	1
s12059.1	1	32806025	T	1	0	2	0	1	2	2	2	1	1	1	0	1	0	0
s54055.1	1	32826785	A	1	1	1	1	1	0	0	0	0	0	0	0	1	0	0
OAR1_32866715.1	1	32866715	T	1	2	1	0	1	0	0	0	1	0	0	0	1	1	0
OAR1_32906689.1	1	32906689	A	1	2	1	0	0	1	1	2	1	0	0	0	1	1	0
s70438.1	1	32953404	G	0	0	0	0	0	0	1	1	1	0	0	0	0	1	0
OAR1_33043220.1	1	33043220	G	1	1	2	2	0	0	1	1	1	1	0	1	1	1	0
s65440.1	1	33079734	T	1	1	1	1	0	2	1	2	1	0	0	1	0	1	2
s66067.1	1	33117814	G	0	0	0	1	0	1	0	1	0	0	0	0	0	1	1
OAR1_33161254.1	1	33161254	C	1	1	1	0	1	0	0	0	1	0	0	0	0	0	1
s52869.1	1	33197486	G	0	1	1	1	0	2	0	2	1	0	0	1	2	0	0
s35788.1	1	33252544	C	0	2	2	1	1	2	0	0	1	0	0	2	2	0	1
OAR1_33287572.1	1	33287572	C	0	0	0	0	0	2	1	1	1	0	0	1	0	0	0
OAR1_33323393.1	1	33323393	A	0	1	0	1	1	0	1	0	0	0	0	1	1	0	0
OAR1_33359684_X.1	1	33359684	A	2	0	0	0	0	0	0	2	0	2	2	1	0	0	2
OAR1_33393829.1	1	33393829	G	0	2	0	2	1	2	0	0	2	2	0	1	1	1	0
s50290.1	1	33457200	G	0	0	0	2	0	1	0	0	1	1	2	2	1	0	2
s59842.1	1	33484257	T	0	1	2	2	1	1	0	1	1	0	1	2	1	0	2
OAR1_33511295.1	1	33511295	T	0	0	0	0	0	0	0	0	1	0	0	1	0	0	1
OAR1_33544806.1	1	33544806	A	2	0	1	1	2	0	0	0	1	1	0	0	0	0	1
s51949.1	1	33609034	T	0	1	0	1	1	1	2	0	1	1	1	2	0	0	1
OAR1_33644654.1	1	33644654	A	0	1	1	1	1	1	1	1	1	1	0	2	1	0	0
OAR1_33752813.1	1	33752813	C	0	0	1	0	0	0	1	0	0	1	2	0	1	0	0
OAR1_33804014.1	1	33804014	C	0	0	1	0	0	1	0	1	0	0	1	0	1	1	1
OAR1_33864798.1	1	33864798	G	1	1	0	1	1	0	0	0	1	0	0	1	0	0	0
OAR1_33948233.1	1	33948233	C	2	1	2	0	0	0	0	0	1	0	2	0	1	1	1
OAR1_33966627.1	1	33966627	C	2	1	1	0	1	0	0	0	1	0	2	1	1	1	2
OAR1_34027998.1	1	34027998	G	0	1	0	1	1	0	0	1	0	0	1	0	1	0	2
OAR1_34041305.1	1	34041305	A	0	1	0	0	0	1	0	2	1	0	1	1	1	0	1
s26829.1	1	34098174	A	2	1	1	0	1	0	1	0	0	0	2	2	1	1	1
OAR1_34153975.1	1	34153975	C	0	0	1	0	0	0	0	1	0	0	1	0	0	0	0
s11900.1	1	34189532	A	0	1	1	0	1	0	1	2	0	0	1	2	1	1	0
s40404.1	1	34228669	A	1	0	1	1	1	0	1	1	1	0	1	0	0	0	1
s15094.1	1	34291587	T	0	1	1	0	2	1	0	2	0	2	0	1	1	2	0
s45674.1	1	34352024	A	0	0	1	1	0	0	0	0	0	0	0	0	0	0	0
s26451.1	1	34413181	G	1	0	2	2	0	0	0	0	0	0	0	0	0	0	0
OAR1_34451730.1	1	34451730	T	1	1	1	1	1	1	1	1	0	0	2	2	0	1	1
s32858.1	1	34502668	A	1	0	0	0	0	0	0	1	0	2	2	1	1	0	0
OAR1_34571240.1	1	34571240	A	1	0	0	0	1	0	0	1	0	2	2	2	2	0	0
OAR1_34595582.1	1	34595582	G	1	1	2	0	0	1	0	2	1	0	0	1	1	2	0
s50085.1	1	34712537	C	0	1	2	1	1	1	0	0	1	0	0	0	1	2	1
OAR1_34737700.1	1	34737700	A	0	0	1	0	0	0	0	0	0	0	0	0	0	0	0
OAR1_34775368.1	1	34775368	C	1	2	0	0	1	1	1	1	1	0	2	1	2	1	1
OAR1_34814178.1	1	34814178	G	0	0	1	0	1	0	0	0	0	2	0	0	0	0	1
OAR1_34823051.1	1	34823051	C	1	0	1	0	2	2	1	0	1	2	1	1	1	1	1
OAR1_34876908.1	1	34876908	T	1	0	1	0	0	1	0	0	0	2	0	1	1	0	0
OAR1_34937374.1	1	34937374	C	1	2	0	1	1	0	1	2	0	0	1	0	1	1	2
s48655.1	1	35002520	A	1	0	1	1	1	0	1	0	0	2	0	0	0	0	0
OAR1_35059392.1	1	35059392	G	1	1	1	2	2	0	0	0	0	0	2	0	2	0	0
OAR1_35367095.1	1	35367095	G	0	1	2	1	0	0	1	1	1	2	1	0	1	0	0
OAR1_35419260.1	1	35419260	A	0	0	0	0	1	0	0	0	0	0	0	0	0	0	0
OAR1_35606506.1	1	35606506	G	0	1	0	1	0	1	0	1	0	0	0	0	0	0	0
OAR1_35643275.1	1	35643275	C	0	2	0	1	1	1	0	0	1	0	1	1	1	0	2
OAR1_35680080.1	1	35680080	T	0	1	0	0	1	1	0	0	1	0	2	0	1	2	0
OAR1_35717733.1	1	35717733	G	0	0	0	1	1	0	0	1	0	0	0	0	0	1	0
OAR1_35762815.1	1	35762815	T	0	1	1	0	1	1	1	1	1	2	1	0	0	0	1
OAR1_35774685.1	1	35774685	C	1	2	1	1	1	0	1	1	0	2	1	2	0	1	0
OAR1_35826022.1	1	35826022	C	0	0	0	1	0	2	0	2	2	0	0	1	1	1	1
OAR1_35866895_X.1	1	35866895	G	0	0	1	0	1	0	1	0	1	0	0	1	1	0	2
OAR1_35880392.1	1	35880392	A	0	1	2	1	1	0	2	0	1	0	0	0	1	1	2
OAR1_35929107.1	1	35929107	A	1	0	0	0	0	0	0	1	0	0	0	0	1	0	0
OAR1_35949478.1	1	35949478	G	1	0	0	1	0	1	0	1	0	0	0	0	1	1	0
OAR1_36005563_X.1	1	36005563	T	2	1	1	0	1	0	1	1	1	2	0	2	1	0	0
s71554.1	1	36043228	C	1	0	1	0	0	0	0	2	0	0	0	0	1	0	1
OAR1_36080883.1	1	36080883	A	2	1	0	0	1	0	1	1	1	0	1	0	1	0	0
s75656.1	1	36143180	C	2	0	0	1	0	2	0	1	1	2	0	1	1	1	0
OAR1_36193466.1	1	36193466	A	0	0	0	0	0	0	0	1	0	0	0	0	1	0	0
OAR1_36249180_X.1	1	36249180	C	1	1	1	1	0	0	0	1	0	2	1	0	0	1	0
OAR1_36268411.1	1	36268411	A	0	1	0	1	2	1	1	1	1	0	0	1	2	1	0
OAR1_36351741.1	1	36351741	A	1	1	0	1	2	2	0	0	1	0	1	1	1	2	0
OAR1_36581483.1	1	36581483	C	1	2	1	1	2	1	1	1	1	0	1	0	0	1	1
OAR1_36621076.1	1	36621076	G	0	1	1	2	0	1	1	1	1	0	2	2	0	1	1
s47685.1	1	36678870	A	0	0	0	0	0	0	0	0	0	0	0	0	1	0	0
OAR1_36734806.1	1	36734806	C	0	1	0	1	1	1	0	1	0	0	2	1	0	0	0
s21447.1	1	36799785	C	1	1	1	0	1	1	2	1	0	0	0	0	0	0	0
OAR1_36827621.1	1	36827621	A	0	1	0	0	0	0	1	1	1	0	1	1	1	0	1
s56088.1	1	36881660	T	0	0	0	0	0	0	0	0	0	0	0	0	0	0	1
OAR1_36892031.1	1	36892031	G	0	1	0	0	1	0	1	0	1	0	0	0	0	0	0
OAR1_36944451.1	1	36944451	C	0	0	0	0	0	0	0	0	0	0	0	1	2	0	1
OAR1_37049145.1	1	37049145	A	0	0	0	0	0	1	0	2	0	2	1	0	1	0	0
OAR1_37143987.1	1	37143987	G	0	2	0	2	0	0	1	0	1	2	0	1	1	0	1
OAR1_37175864.1	1	37175864	C	0	0	1	0	0	0	0	1	0	0	0	0	1	0	0
s01842.1	1	37276815	G	1	0	2	0	0	0	1	2	1	0	0	2	0	1	2
OAR1_37282541.1	1	37282541	C	0	0	1	1	0	0	0	2	0	0	0	1	1	1	1
s48148.1	1	37345134	T	0	0	0	1	0	1	1	0	1	0	0	1	0	0	0
OAR1_37360072.1	1	37360072	G	1	0	0	1	0	0	1	0	1	0	0	1	0	0	0
s30526.1	1	37410833	T	0	1	0	0	0	1	1	1	1	0	1	0	2	1	1
s24450.1	1	37498273	T	0	1	0	0	0	1	0	1	0	0	0	0	1	0	1
OAR1_37557999.1	1	37557999	C	0	1	0	1	2	0	0	0	0	2	0	0	1	0	0
OAR1_37756785.1	1	37756785	T	0	0	0	1	0	1	1	1	0	0	0	1	1	0	0
OAR1_37820087.1	1	37820087	A	0	1	1	2	0	0	0	1	1	2	0	1	2	1	0
OAR1_37868706.1	1	37868706	G	0	1	1	0	0	0	1	1	1	0	0	0	1	0	0
OAR1_37896369_X.1	1	37896369	G	0	0	0	0	0	0	0	0	0	0	0	0	0	0	1
OAR1_37951202.1	1	37951202	A	0	0	0	0	0	0	0	0	0	0	1	1	1	1	1
OAR1_37970060.1	1	37970060	C	0	2	1	1	1	1	1	2	1	2	1	1	1	0	0
OAR1_38005791.1	1	38005791	T	0	2	1	1	1	1	1	2	1	2	1	1	1	0	0
s15031.1	1	38336154	T	1	1	0	1	1	1	0	1	1	0	1	1	0	1	1
s13613.1	1	38343038	T	1	1	0	0	1	2	1	1	1	0	0	0	1	1	0
OAR1_38366696.1	1	38366696	C	1	1	2	0	1	1	1	0	0	0	0	0	0	0	0
OAR1_38393616.1	1	38393616	T	0	0	0	0	1	1	0	0	1	0	0	0	0	0	1
OAR1_38477503.1	1	38477503	T	0	1	0	0	0	1	0	0	0	2	0	1	0	0	1
OAR1_38526208.1	1	38526208	A	1	0	1	0	1	0	1	1	1	0	0	1	1	1	2
OAR1_38551279.1	1	38551279	C	1	0	1	0	1	0	1	1	1	0	0	1	1	1	2
OAR1_38581202.1	1	38581202	C	0	1	0	2	1	0	0	0	0	0	1	1	0	1	1
OAR1_38627380.1	1	38627380	G	0	0	0	0	0	0	0	2	0	0	0	1	0	0	0
OAR1_38686643.1	1	38686643	C	0	0	0	1	1	0	0	2	0	0	0	2	0	1	0
OAR1_38742405.1	1	38742405	A	0	0	0	0	0	0	1	0	0	2	1	0	0	0	0
OAR1_38783627.1	1	38783627	C	0	0	0	0	0	0	0	2	0	2	0	0	0	0	0
OAR1_38816972.1	1	38816972	G	1	1	1	2	1	0	1	0	0	0	2	1	0	1	1
OAR1_38872562.1	1	38872562	A	1	1	1	2	1	0	1	0	0	0	2	0	0	1	1
OAR1_38970455.1	1	38970455	G	1	0	1	1	0	0	1	1	0	2	1	1	0	0	1
OAR1_39054176.1	1	39054176	T	0	0	1	2	1	2	1	2	2	0	0	1	1	2	0
OAR1_39106935.1	1	39106935	T	0	2	0	1	0	1	0	0	1	0	0	0	0	2	1
OAR1_39154871.1	1	39154871	T	1	2	1	1	0	2	1	0	1	0	0	0	1	2	2
OAR1_39162234_X.1	1	39162234	G	1	1	1	1	0	1	1	0	0	0	0	0	1	1	1
s01639.1	1	39238580	T	1	1	1	1	0	2	1	0	1	2	0	0	1	1	0
OAR1_39269616.1	1	39269616	A	1	0	1	1	1	0	2	0	0	0	1	0	0	1	1
OAR1_39311722.1	1	39311722	G	0	1	0	0	1	1	0	0	1	0	1	1	1	0	1
OAR1_39362302.1	1	39362302	C	1	2	1	0	1	2	2	0	1	2	0	2	0	0	0
OAR1_39378088.1	1	39378088	G	0	0	1	2	1	0	0	2	1	0	2	0	1	1	2
OAR1_39492494.1	1	39492494	A	1	1	1	2	1	0	1	1	1	0	1	1	1	1	1
OAR1_39502527.1	1	39502527	T	1	1	1	1	0	0	1	0	0	0	1	0	0	0	0
OAR1_39518757.1	1	39518757	A	1	2	0	0	1	1	0	0	0	0	1	0	1	0	0
OAR1_39540579.1	1	39540579	T	1	1	1	0	0	0	1	0	0	0	0	0	0	0	0
OAR1_39566435.1	1	39566435	G	0	2	0	0	0	1	1	1	1	0	0	1	1	0	0
OAR1_39674755.1	1	39674755	G	0	1	1	1	1	0	0	0	1	0	1	0	0	1	1
OAR1_39725206.1	1	39725206	C	1	1	1	1	0	1	1	1	1	2	0	0	2	0	0
OAR1_39763346.1	1	39763346	T	1	1	1	1	0	1	1	1	1	2	0	0	2	0	0
OAR1_39806322.1	1	39806322	A	0	0	1	2	1	0	0	0	1	0	0	0	0	1	2
OAR1_39850200.1	1	39850200	C	0	0	0	0	0	0	0	0	0	0	0	0	1	0	0
s06710.1	1	39906618	A	0	0	0	0	0	0	0	1	0	2	0	0	0	0	1
s70539.1	1	39941517	T	0	0	0	0	0	0	0	0	1	2	0	0	0	0	0
OAR1_39983102.1	1	39983102	C	1	2	1	1	1	1	2	1	0	0	1	1	1	1	0
OAR1_40030112.1	1	40030112	A	2	1	0	0	1	0	0	1	2	0	0	0	1	1	0
OAR1_40061890.1	1	40061890	G	1	1	0	2	1	0	0	2	1	0	1	1	0	0	1
OAR1_40088131.1	1	40088131	T	0	1	0	0	0	0	0	1	0	2	0	0	0	0	0
OAR1_40116778.1	1	40116778	G	1	1	1	2	0	0	1	1	0	0	1	1	0	0	1
s33893.1	1	40180141	A	0	0	0	1	0	0	1	1	0	0	0	0	0	0	0
s69959.1	1	40218964	A	1	1	1	0	0	0	1	1	1	0	1	1	0	0	0
OAR1_40342997.1	1	40342997	G	1	0	1	0	0	2	2	1	0	0	0	0	0	0	1
OAR1_40376821.1	1	40376821	A	1	1	2	0	2	0	1	1	1	0	1	0	0	1	1
OAR1_40384708.1	1	40384708	A	1	0	2	0	1	0	1	1	1	0	2	1	0	0	1
OAR1_40393522.1	1	40393522	C	0	1	0	0	1	1	1	2	1	0	0	0	1	1	0
OAR1_40400919.1	1	40400919	A	0	1	0	0	1	1	1	2	1	0	1	1	1	1	0
OAR1_40463470.1	1	40463470	A	1	0	2	0	0	1	1	2	0	0	0	0	0	1	1
s69444.1	1	40529536	G	1	0	0	2	0	0	0	1	0	2	0	0	1	1	0
OAR1_40581620.1	1	40581620	A	1	0	0	2	0	0	0	1	0	2	0	0	1	1	0
OAR1_40651944_X.1	1	40651944	G	1	1	1	1	2	0	1	1	0	0	1	1	2	1	1
OAR1_40686911.1	1	40686911	T	1	1	1	1	2	0	1	1	0	0	1	1	1	1	1
OAR1_40732785.1	1	40732785	A	1	1	1	1	2	0	1	1	1	0	1	1	1	1	1
OAR1_40768615.1	1	40768615	G	1	1	1	1	0	0	2	1	1	0	1	1	1	1	1
OAR1_40795862.1	1	40795862	A	0	1	1	0	2	1	1	0	0	0	0	1	2	0	0
OAR1_40813548.1	1	40813548	T	1	1	0	0	0	1	1	1	1	2	2	1	0	1	0
s72748.1	1	40879742	C	0	2	2	2	2	0	1	0	1	0	1	1	0	1	1
OAR1_40975836.1	1	40975836	C	1	0	0	1	1	2	1	2	1	2	0	0	0	2	2
OAR1_41004192.1	1	41004192	A	0	1	0	1	0	0	0	0	0	2	0	1	2	1	1
OAR1_41047950.1	1	41047950	A	1	2	1	0	2	0	0	1	1	2	2	0	0	1	0
s16767.1	1	41131243	G	1	1	2	1	1	0	1	1	1	0	1	1	1	2	1
OAR1_41166835.1	1	41166835	A	1	2	0	0	0	1	0	1	1	2	1	2	0	0	0
OAR1_41210828.1	1	41210828	G	1	1	0	1	0	1	0	0	0	0	1	2	1	0	0
OAR1_41220308.1	1	41220308	C	0	0	0	1	0	0	0	0	0	0	0	0	0	0	0
OAR1_41306759.1	1	41306759	C	1	1	0	0	0	1	0	0	0	2	0	1	1	0	0
OAR1_41371451.1	1	41371451	A	0	1	2	0	0	1	1	0	0	0	0	0	0	0	1
OAR1_41430163.1	1	41430163	T	2	1	1	1	1	0	1	1	1	0	1	1	0	2	1
OAR1_41444289.1	1	41444289	A	0	0	0	0	0	0	0	0	0	0	0	0	0	0	1
OAR1_41497208.1	1	41497208	A	0	1	2	0	1	2	1	0	2	0	1	2	0	0	1
OAR1_41530331.1	1	41530331	C	1	1	2	0	2	0	1	1	0	0	2	0	2	1	1
OAR1_41568455.1	1	41568455	G	1	0	2	0	1	0	1	1	1	0	1	0	1	2	0
OAR1_41607999.1	1	41607999	T	1	1	0	1	1	1	0	1	1	2	1	1	1	0	0
OAR1_41661218.1	1	41661218	A	1	1	2	0	0	1	1	1	0	0	1	0	1	2	2
OAR1_41709088.1	1	41709088	A	1	0	0	1	0	0	1	1	1	0	1	0	1	1	0
s28657.1	1	41727693	C	1	0	1	1	2	0	1	1	0	2	1	1	1	1	0
OAR1_41816754.1	1	41816754	T	1	1	0	2	2	0	0	1	1	2	1	2	1	0	0
OAR1_41824180.1	1	41824180	T	1	1	0	1	2	0	0	1	1	0	1	2	1	0	1
OAR1_41851018.1	1	41851018	A	0	1	0	1	0	0	0	0	1	0	0	1	1	0	1
s30054.1	1	42021593	A	1	0	0	0	1	0	0	0	1	0	0	0	1	0	1
OAR1_42038601.1	1	42038601	A	1	1	0	0	0	0	1	1	1	0	0	0	1	0	1
OAR1_42065742.1	1	42065742	T	0	1	0	0	0	1	1	0	1	2	0	0	0	1	1
s54383.1	1	42125227	C	0	0	0	1	0	0	0	0	1	0	1	0	1	0	0
OAR1_42168539.1	1	42168539	C	0	1	0	0	1	0	0	1	0	2	1	0	0	1	0
OAR1_42191539.1	1	42191539	C	0	0	0	0	2	2	1	0	1	2	2	1	1	0	1
OAR1_42292919.1	1	42292919	G	1	0	1	1	0	0	2	0	0	0	1	0	0	0	1
s06846.1	1	42391240	C	0	0	1	0	1	0	1	0	1	0	1	1	2	0	0
OAR1_42467729_X.1	1	42467729	C	0	0	0	0	1	0	0	1	1	0	0	1	1	0	0
OAR1_42478835.1	1	42478835	G	1	1	1	1	2	0	0	1	2	0	2	1	1	1	0
OAR1_42618998.1	1	42618998	A	1	1	1	2	0	1	1	0	0	0	2	1	1	0	1
OAR1_42655563.1	1	42655563	C	1	0	1	2	0	0	0	1	2	2	2	1	2	1	0
OAR1_42759185.1	1	42759185	C	1	1	0	1	0	2	1	1	1	0	0	0	1	1	2
OAR1_42809521.1	1	42809521	G	0	1	1	0	0	1	2	0	0	2	0	0	1	1	0
OAR1_42858124.1	1	42858124	C	1	1	0	0	1	0	0	1	0	0	1	1	0	0	0
OAR1_42899127.1	1	42899127	T	0	1	2	2	2	1	0	1	1	0	0	1	1	1	1
OAR1_42933481.1	1	42933481	C	0	0	0	0	0	0	0	0	0	0	0	0	0	1	0
OAR1_42968648.1	1	42968648	T	1	1	1	0	0	0	0	1	1	0	1	0	0	2	1
OAR1_43042460.1	1	43042460	G	1	0	1	1	1	1	1	1	1	0	1	2	1	1	1
OAR1_43083702.1	1	43083702	G	0	0	1	0	0	0	0	1	0	0	0	0	0	0	0
OAR1_43124870.1	1	43124870	A	1	0	0	0	0	1	1	0	0	0	0	0	0	0	0
s73145.1	1	43163733	C	0	0	1	0	0	0	1	0	1	0	0	0	0	1	2
OAR1_43197562.1	1	43197562	T	0	1	0	1	1	1	0	0	0	0	0	0	1	0	1
OAR1_43274517.1	1	43274517	A	1	1	0	1	0	1	1	1	0	0	1	0	0	1	0
OAR1_43323062.1	1	43323062	C	0	0	0	0	1	1	1	0	1	2	0	1	0	2	0
OAR1_43407936.1	1	43407936	C	0	0	0	2	1	2	1	0	0	0	1	1	0	2	0
OAR1_43448305.1	1	43448305	G	0	0	1	0	0	1	1	1	2	2	0	0	2	0	0
OAR1_43483994.1	1	43483994	T	1	1	1	0	0	0	1	1	2	0	0	1	1	1	1
s03718.1	1	43536643	T	1	1	1	0	0	1	2	1	2	0	0	1	1	1	1
OAR1_43591299.1	1	43591299	T	1	2	2	0	1	1	0	1	0	0	1	2	1	0	0
OAR1_43609775.1	1	43609775	A	1	2	2	0	1	1	0	1	0	0	1	1	1	0	0
OAR1_43868196.1	1	43868196	A	0	1	1	1	2	1	0	1	1	0	0	1	1	2	1
s37285.1	1	43920426	C	1	1	2	0	0	1	1	1	1	0	2	2	0	2	1
OAR1_43994216.1	1	43994216	A	1	1	1	0	2	1	2	1	1	0	1	1	0	1	1
OAR1_44090814.1	1	44090814	T	0	0	0	0	1	1	0	0	0	0	0	1	0	0	0
s54796.1	1	44153575	A	0	1	0	2	0	1	2	1	1	2	0	2	2	0	0
OAR1_44185492.1	1	44185492	A	1	1	1	0	1	0	0	0	1	0	0	0	0	1	1
OAR1_44241542.1	1	44241542	A	0	0	2	0	1	2	0	1	0	0	2	0	0	1	2
s04347.1	1	44342676	A	0	2	0	0	0	1	1	0	1	0	0	0	0	0	0
OAR1_44413743.1	1	44413743	T	2	0	1	0	0	2	1	1	0	0	2	1	1	2	1
OAR1_44420033.1	1	44420033	T	0	0	0	0	0	0	0	0	0	0	1	0	0	0	0
s00418.1	1	44486955	C	0	0	0	0	1	0	0	0	0	0	0	0	1	0	0
s33077.1	1	44567958	T	0	1	0	1	0	0	0	1	0	0	0	1	0	1	1
s49519.1	1	44614279	A	0	2	0	2	0	0	1	0	1	2	0	2	0	2	0
s31243.1	1	44673849	G	0	0	0	0	0	0	0	0	1	0	0	0	0	0	0
OAR1_44681265.1	1	44681265	G	0	0	0	0	0	0	0	0	1	0	0	0	0	0	0
OAR1_44780695.1	1	44780695	A	0	0	2	0	1	0	0	0	1	2	0	1	2	1	1
OAR1_44848802.1	1	44848802	C	0	0	0	0	1	0	0	0	0	0	1	0	0	0	0
s58926.1	1	44938325	T	0	0	1	0	0	0	0	0	0	0	0	1	0	0	0
s17842.1	1	44975195	C	0	1	0	0	0	1	1	0	1	2	1	0	0	0	2
OAR1_45014772.1	1	45014772	T	1	1	1	0	2	0	1	1	1	0	1	0	2	1	0
OAR1_45043922.1	1	45043922	C	1	0	1	0	0	1	0	1	1	0	1	0	0	0	0
OAR1_45270297.1	1	45270297	A	0	2	0	1	1	2	0	2	1	2	0	0	0	1	1
OAR1_45327694.1	1	45327694	G	1	1	1	1	1	2	0	0	1	0	1	1	1	2	2
OAR1_45408089.1	1	45408089	G	0	0	1	0	0	0	0	1	0	2	1	0	0	0	0
OAR1_45428149.1	1	45428149	A	0	1	1	0	0	0	0	1	0	2	1	0	0	1	0
OAR1_45507542.1	1	45507542	T	2	0	0	1	1	1	0	1	2	0	1	1	2	1	1
OAR1_45559516.1	1	45559516	T	0	0	0	0	0	0	0	1	1	0	1	1	1	0	1
OAR1_45679268.1	1	45679268	C	1	0	1	1	2	2	1	0	1	0	0	1	0	2	0
OAR1_45752051.1	1	45752051	T	1	2	0	1	0	0	1	1	1	0	0	2	1	1	0
OAR1_45788763.1	1	45788763	C	1	0	2	0	1	0	0	1	1	2	1	0	1	0	0
OAR1_45835401.1	1	45835401	A	1	0	1	1	1	0	0	0	0	2	0	1	0	0	0
OAR1_45896510.1	1	45896510	T	0	1	0	0	1	0	1	1	1	0	1	1	0	0	0
OAR1_46015898.1	1	46015898	G	0	1	1	0	1	2	1	0	1	0	0	2	1	0	1
OAR1_46055595.1	1	46055595	G	1	1	1	0	1	1	1	1	0	0	2	1	1	0	1
OAR1_46206178_X.1	1	46206178	A	1	1	1	2	1	1	0	1	0	2	0	1	1	1	1
OAR1_46249324.1	1	46249324	G	0	1	1	0	1	1	1	1	2	0	1	1	2	0	1
OAR1_46289114.1	1	46289114	T	2	1	1	0	1	1	1	0	0	0	0	1	0	1	1
OAR1_46385796.1	1	46385796	C	0	0	0	0	0	0	0	0	1	0	0	0	0	0	0
OAR1_46417199_X.1	1	46417199	T	0	1	0	0	1	0	0	0	1	0	1	0	0	0	1
OAR1_46456653.1	1	46456653	C	0	1	0	0	2	1	2	0	2	0	1	0	1	1	2
OAR1_46489104.1	1	46489104	C	1	1	2	1	0	0	1	1	0	2	1	2	1	1	1
OAR1_46497525.1	1	46497525	G	0	0	2	0	0	0	1	0	0	0	0	1	0	0	0
OAR1_46640007.1	1	46640007	A	1	0	1	0	0	0	1	0	1	0	1	1	1	0	0
OAR1_46676235.1	1	46676235	A	0	1	1	0	1	1	1	1	1	2	0	1	1	1	1
OAR1_46704784.1	1	46704784	A	1	0	1	0	0	2	1	1	1	2	0	0	0	0	1
s06021.1	1	46773172	A	1	1	0	0	1	0	1	0	0	0	1	0	1	0	0
OAR1_46854842.1	1	46854842	G	0	0	0	1	2	1	1	1	1	0	0	0	0	0	0
OAR1_46879504.1	1	46879504	A	0	2	1	2	1	1	1	0	2	0	1	0	0	1	0
OAR1_46890376.1	1	46890376	G	1	0	0	0	1	1	1	2	0	2	1	1	2	0	2
OAR1_46934368.1	1	46934368	G	2	1	2	0	0	0	1	2	0	0	2	1	0	1	1
OAR1_46988035.1	1	46988035	G	1	1	0	2	1	0	0	2	2	0	1	0	0	1	1
OAR1_47033695_X.1	1	47033695	G	2	1	1	0	1	0	0	0	0	0	2	0	0	1	1
OAR1_47087569.1	1	47087569	G	0	0	2	1	2	0	2	1	1	0	1	0	1	2	1
OAR1_47140392.1	1	47140392	C	2	0	1	0	1	0	0	1	2	0	2	0	2	0	1
OAR1_47194601.1	1	47194601	A	0	2	2	0	1	1	1	0	0	0	0	2	1	0	0
s28129.1	1	47251099	C	1	0	2	1	1	2	2	0	0	0	0	0	2	0	1
OAR1_47291615.1	1	47291615	T	0	1	1	1	1	1	2	0	2	0	0	0	2	0	1
OAR1_47348433.1	1	47348433	A	1	0	0	0	1	1	0	0	0	0	1	0	0	1	0
OAR1_47377110.1	1	47377110	G	0	0	0	0	1	0	0	0	0	0	1	0	0	0	0
OAR1_47449016.1	1	47449016	A	0	0	1	0	0	0	1	0	0	0	0	1	0	0	1
OAR1_47495026.1	1	47495026	T	0	0	0	1	0	1	1	1	1	2	0	0	0	1	1
OAR1_47560140.1	1	47560140	A	0	0	1	0	0	0	0	0	0	0	0	0	1	0	0
OAR1_47578504.1	1	47578504	A	1	1	2	0	1	1	1	0	0	0	1	2	1	0	1
OAR1_47719852.1	1	47719852	T	0	0	0	1	1	0	1	0	1	2	1	0	1	2	1
OAR1_47912038.1	1	47912038	T	0	1	0	1	0	0	1	0	1	0	1	1	1	1	1
OAR1_47955876.1	1	47955876	A	1	2	1	0	0	0	0	0	1	0	2	1	0	1	0
OAR1_47969746.1	1	47969746	C	1	2	1	1	0	1	1	0	1	0	2	0	1	1	0
s33659.1	1	48023678	C	0	1	0	0	0	0	0	0	0	0	0	0	2	0	0
OAR1_48122363.1	1	48122363	A	0	1	2	2	0	2	1	0	1	0	1	2	0	1	1
OAR1_48175544.1	1	48175544	T	0	1	1	0	2	0	1	0	1	0	1	0	1	0	0
OAR1_48189618.1	1	48189618	A	0	1	0	0	2	0	0	0	1	0	1	1	0	0	0
OAR1_48213459.1	1	48213459	G	1	0	0	0	0	0	0	0	0	0	0	0	0	0	0
OAR1_48277895.1	1	48277895	G	2	0	1	0	1	0	1	1	1	0	1	1	0	0	2
OAR1_48311255.1	1	48311255	A	1	0	0	0	0	0	2	1	0	0	0	0	1	0	0
OAR1_48373831.1	1	48373831	G	0	1	1	0	0	0	1	1	0	2	0	1	0	1	1
s51267.1	1	48518941	G	0	0	1	1	0	2	1	0	0	0	0	1	1	0	0
OAR1_48547376.1	1	48547376	C	1	1	1	1	0	1	0	1	0	0	1	0	1	1	1
OAR1_48599629.1	1	48599629	T	1	0	0	1	1	1	2	0	2	0	1	0	0	0	1
OAR1_48647695.1	1	48647695	T	0	0	0	0	0	0	0	0	0	0	0	0	1	0	0
OAR1_48683893.1	1	48683893	C	1	0	0	0	1	0	0	1	1	0	1	1	0	0	0
OAR1_48720750.1	1	48720750	T	2	1	1	2	1	1	0	1	1	0	0	1	2	1	0
s14904.1	1	48761914	A	2	1	1	0	1	0	0	1	2	2	0	0	0	1	0
s25087.1	1	48791058	A	0	0	0	2	0	2	1	0	0	0	1	1	1	0	0
OAR1_48901255.1	1	48901255	A	1	1	1	0	1	1	1	2	0	0	1	2	0	1	2
s73242.1	1	48931768	C	0	1	0	1	0	1	0	1	0	2	1	0	0	0	0
OAR1_48960585.1	1	48960585	A	1	1	1	2	1	1	1	1	0	0	1	0	2	2	0
OAR1_48995273.1	1	48995273	A	0	1	1	2	0	1	1	2	2	0	0	0	0	0	0
OAR1_49032119.1	1	49032119	A	0	2	1	1	1	1	1	2	1	0	2	1	0	0	1
OAR1_49079223.1	1	49079223	A	0	0	2	0	0	1	1	0	0	0	0	0	0	1	0
s55284.1	1	49155469	G	0	0	0	1	0	1	1	0	0	0	1	0	1	1	0
s68890.1	1	49209359	G	0	0	2	2	1	1	1	1	2	0	1	0	0	1	0
OAR1_49281958.1	1	49281958	C	1	1	0	1	1	1	1	1	1	2	1	0	1	1	1
OAR1_49294129.1	1	49294129	G	1	1	1	0	1	1	0	0	1	0	0	1	0	1	1
OAR1_49317310.1	1	49317310	A	0	1	0	0	1	0	0	1	0	2	1	0	1	1	1
OAR1_49378253.1	1	49378253	T	1	0	0	2	1	2	1	1	2	0	0	0	0	1	0
OAR1_49456350.1	1	49456350	A	1	0	0	0	1	0	0	0	0	0	0	0	0	0	0
OAR1_49492036.1	1	49492036	T	1	1	1	0	2	0	1	1	1	0	2	1	1	1	1
OAR1_49545500_X.1	1	49545500	C	1	1	0	0	0	0	1	0	1	2	1	0	1	0	0
OAR1_49634137.1	1	49634137	T	0	0	0	0	0	1	0	0	1	0	1	0	0	1	0
OAR1_49646686.1	1	49646686	A	1	1	1	1	1	1	0	1	0	0	0	0	0	1	0
s38356.1	1	49856688	G	0	0	1	2	1	1	1	0	0	0	2	1	1	1	0
OAR1_50098577.1	1	50098577	C	0	1	0	1	1	2	0	1	1	2	0	1	0	0	2
OAR1_50137413.1	1	50137413	C	0	1	1	1	2	1	1	0	1	0	2	0	0	0	0
OAR1_50166131.1	1	50166131	A	0	0	1	0	1	0	1	0	0	0	2	0	0	0	0
OAR1_50219468.1	1	50219468	C	2	1	0	1	0	1	2	1	2	0	1	1	0	1	0
OAR1_50246968.1	1	50246968	G	1	1	0	1	0	0	1	1	1	2	0	1	2	2	0
OAR1_50287726.1	1	50287726	C	2	1	0	0	1	0	0	0	1	0	0	0	0	0	0
OAR1_50348647.1	1	50348647	G	0	0	2	0	1	1	1	1	1	0	2	1	0	0	0
OAR1_50383125.1	1	50383125	T	0	0	2	0	0	1	0	1	1	0	2	2	0	0	2
OAR1_50400193.1	1	50400193	C	0	0	1	0	0	1	0	0	0	0	2	1	0	0	0
OAR1_50420842.1	1	50420842	C	0	1	0	0	0	0	0	0	0	0	0	0	0	0	0
OAR1_50614635.1	1	50614635	T	0	0	1	0	0	0	0	0	0	0	0	0	0	0	0
OAR1_50682135.1	1	50682135	A	2	0	1	0	1	0	1	2	0	0	0	2	1	0	2
OAR1_50742248.1	1	50742248	T	0	0	0	1	0	0	1	0	0	0	2	1	0	1	0
OAR1_50971080.1	1	50971080	A	0	0	1	2	0	2	0	0	0	2	1	1	1	0	0
OAR1_51158880.1	1	51158880	G	1	1	2	0	0	1	2	1	0	0	1	0	1	0	0
OAR1_51226693.1	1	51226693	T	0	0	2	0	0	1	1	1	1	0	1	1	1	1	1
s05689.1	1	51280496	A	0	0	1	0	0	0	0	0	2	2	0	1	0	1	2
OAR1_51307088.1	1	51307088	G	0	2	0	0	1	1	0	1	1	0	2	0	0	0	0
OAR1_51355390.1	1	51355390	T	0	1	1	0	1	0	1	0	1	2	0	0	0	1	0
OAR1_51459020_X.1	1	51459020	G	0	0	1	0	1	0	1	1	1	2	0	0	0	1	0
OAR1_51532128.1	1	51532128	C	1	1	0	0	0	0	1	0	0	0	0	1	2	0	1
OAR1_51620522.1	1	51620522	C	0	1	0	0	0	0	0	0	0	0	0	0	0	1	0
OAR1_51678999.1	1	51678999	T	0	0	0	0	0	0	2	0	0	0	1	0	1	0	0
OAR1_51781186.1	1	51781186	C	1	1	0	2	0	2	0	1	0	2	1	0	0	0	0
OAR1_51821448.1	1	51821448	C	0	0	1	1	0	1	1	0	0	0	1	0	0	0	0
OAR1_51833033.1	1	51833033	G	0	0	1	2	1	2	1	0	0	0	0	0	2	1	0
OAR1_51895749.1	1	51895749	A	1	0	1	1	0	1	1	0	0	0	0	0	1	0	1
OAR1_51923225.1	1	51923225	C	1	0	1	1	0	1	2	1	1	2	1	0	2	1	1
OAR1_52004573.1	1	52004573	C	1	0	1	1	0	1	2	1	1	2	1	0	2	0	1
OAR1_52048533.1	1	52048533	C	0	0	0	0	0	1	0	1	1	2	1	0	1	0	0
OAR1_52085279.1	1	52085279	C	1	0	1	1	0	1	2	0	1	2	1	0	2	0	1
OAR1_52166352.1	1	52166352	G	1	0	1	0	0	0	0	2	0	2	0	0	1	1	1
OAR1_52227026.1	1	52227026	C	1	0	1	1	0	0	1	2	1	2	0	0	1	1	1
OAR1_52263906.1	1	52263906	A	0	0	0	1	0	0	0	1	1	0	0	0	0	1	0
OAR1_52312510.1	1	52312510	A	0	0	0	1	0	0	1	0	1	0	0	0	0	0	0
OAR1_52347468.1	1	52347468	C	0	0	0	1	1	0	1	0	1	0	0	0	0	0	0
OAR1_52374321.1	1	52374321	A	0	0	0	0	1	0	1	1	0	0	1	0	0	1	0
OAR1_52398580.1	1	52398580	C	0	0	0	0	1	0	1	1	0	0	1	0	0	1	0
s25789.1	1	52450641	A	0	0	0	1	1	1	0	1	1	0	1	0	0	1	0
OAR1_52460849.1	1	52460849	A	0	0	0	1	1	1	1	2	1	0	1	0	0	1	0
OAR1_52518679.1	1	52518679	G	1	1	2	0	1	1	0	2	0	2	0	0	1	1	0
OAR1_52559106.1	1	52559106	G	0	1	1	0	0	1	0	1	0	2	0	0	1	1	0
OAR1_52607477.1	1	52607477	G	0	0	2	0	0	0	0	0	0	0	0	0	0	1	0
OAR1_52636268.1	1	52636268	T	0	0	0	0	0	1	1	1	0	0	1	0	0	0	0
OAR1_52693319.1	1	52693319	A	0	1	0	1	0	2	1	2	1	0	2	1	1	1	2
OAR1_52744886.1	1	52744886	G	0	0	0	0	0	1	1	0	0	0	0	1	1	1	2
OAR1_52767848.1	1	52767848	T	0	1	0	2	1	2	1	1	1	0	1	0	0	0	1
OAR1_52908583.1	1	52908583	T	0	1	0	0	0	0	0	0	0	2	0	0	0	1	0
OAR1_52967048_X.1	1	52967048	G	0	0	1	0	1	0	0	1	0	0	1	1	2	0	1
OAR1_53013277.1	1	53013277	C	0	0	0	0	1	1	1	0	0	0	1	0	0	1	0
s21677.1	1	53062189	A	0	1	0	0	0	1	0	1	0	0	0	1	0	1	0
OAR1_53075335.1	1	53075335	A	0	0	0	1	0	1	0	1	0	0	0	0	0	1	0
OAR1_53100587.1	1	53100587	C	0	0	0	1	0	0	0	1	0	2	0	0	1	1	0
OAR1_53231316.1	1	53231316	A	0	2	0	0	0	0	1	1	0	0	0	1	1	0	0
OAR1_53266044.1	1	53266044	G	1	2	0	0	0	0	1	0	1	0	0	0	1	0	0
OAR1_53280983.1	1	53280983	C	1	2	0	0	1	0	1	0	1	0	0	0	0	0	0
OAR1_53401053.1	1	53401053	T	1	0	1	1	1	1	2	0	0	0	1	0	1	2	0
s20612.1	1	53593432	A	0	2	0	0	0	1	0	0	1	2	1	1	1	2	0
s03901.1	1	53672087	G	0	0	1	0	1	0	1	1	0	0	0	0	1	1	0
OAR1_53726695.1	1	53726695	A	1	0	0	0	1	1	1	1	1	0	1	1	1	1	0
OAR1_53811180.1	1	53811180	A	2	1	1	1	0	0	1	2	1	0	1	1	0	1	2
OAR1_53841938.1	1	53841938	A	0	0	0	0	1	0	0	1	1	0	1	0	0	0	0
OAR1_53877100.1	1	53877100	A	2	1	2	0	1	2	1	0	0	0	1	1	0	2	1
OAR1_53930788.1	1	53930788	C	0	1	0	2	2	0	1	1	1	0	1	1	2	0	1
OAR1_53955787.1	1	53955787	A	0	1	0	2	2	0	1	1	2	0	1	0	2	1	1
OAR1_54008767.1	1	54008767	A	0	1	1	1	0	1	1	1	0	2	0	0	0	1	0
s68160.1	1	54068213	G	0	2	1	0	1	1	1	1	0	2	2	1	1	0	0
s61191.1	1	54200320	C	0	0	2	1	0	0	1	0	1	0	2	1	1	2	1
s62361.1	1	54224042	C	0	1	0	1	2	0	1	1	0	0	0	1	1	0	2
OAR1_54229566.1	1	54229566	G	2	0	0	1	0	1	0	1	0	2	0	2	0	0	2
s70485.1	1	54311980	G	2	0	0	1	1	0	1	1	0	2	0	0	0	0	1
OAR1_54350679.1	1	54350679	C	0	0	0	0	0	2	1	1	1	0	0	2	0	1	2
s71757.1	1	54385421	T	1	2	2	2	1	0	1	1	1	0	0	0	1	1	1
OAR1_54397975.1	1	54397975	T	1	0	0	0	0	0	0	0	0	0	1	0	0	0	1
OAR1_54459161.1	1	54459161	G	0	0	0	0	0	1	0	1	1	0	0	1	0	0	0
OAR1_54495204.1	1	54495204	G	1	1	0	2	2	0	1	1	0	0	0	1	0	1	0
s22257.1	1	54581968	G	0	0	0	0	0	1	0	0	0	0	0	1	0	1	1
OAR1_54721896.1	1	54721896	G	2	0	0	1	1	1	0	1	0	2	0	1	1	0	0
OAR1_54796405.1	1	54796405	A	1	1	1	0	0	1	2	0	2	2	0	1	1	0	1
s11882.1	1	54888519	G	1	1	0	1	1	0	0	1	1	2	0	0	0	2	1
OAR1_54955557.1	1	54955557	C	0	0	2	2	1	1	1	2	1	2	0	1	0	1	1
OAR1_54989563.1	1	54989563	G	1	0	2	1	0	1	1	0	1	2	1	0	0	2	1
OAR1_54997728.1	1	54997728	A	1	1	0	0	2	1	1	1	1	0	1	2	1	0	1
s58993.1	1	55079142	T	1	1	1	1	1	0	2	0	0	2	2	0	1	0	0
s10696.1	1	55162668	G	0	0	0	0	0	1	0	1	0	2	0	0	1	0	0
OAR1_55194024.1	1	55194024	C	0	0	0	1	2	0	1	0	0	0	0	0	1	0	0
OAR1_55220602.1	1	55220602	A	0	0	1	0	0	0	0	0	0	0	1	1	0	0	1
OAR1_55300202.1	1	55300202	A	1	1	0	0	1	0	0	1	1	0	0	1	0	1	0
OAR1_55603856.1	1	55603856	C	0	0	1	2	1	2	1	0	1	0	1	0	0	1	1
OAR1_55655089.1	1	55655089	C	0	1	2	0	1	0	0	0	0	0	0	2	1	0	1
s74338.1	1	55684112	T	0	0	0	2	0	0	0	1	0	2	1	0	0	1	1
OAR1_55707992_X.1	1	55707992	A	0	0	1	0	1	0	1	1	0	0	0	0	1	0	0
OAR1_55749530.1	1	55749530	G	0	0	1	0	1	0	1	0	0	2	0	1	0	0	0
s05776.1	1	55792533	C	1	1	1	2	1	0	1	2	1	0	1	1	1	1	1
OAR1_55820164.1	1	55820164	T	1	1	1	1	0	0	1	2	0	0	1	1	0	0	1
OAR1_55869497.1	1	55869497	G	0	0	0	0	1	1	1	0	0	0	0	1	0	0	0
s17708.1	1	55935153	A	0	0	0	0	0	1	2	1	0	2	2	2	0	1	1
OAR1_55965072.1	1	55965072	G	0	1	0	1	1	0	2	2	0	2	1	1	0	2	1
OAR1_56013101.1	1	56013101	C	1	1	1	1	0	0	0	1	0	0	1	0	1	0	0
OAR1_56099906.1	1	56099906	A	1	0	1	0	0	2	0	0	1	0	1	1	1	1	0
OAR1_56190988.1	1	56190988	C	0	1	1	0	0	0	1	1	1	2	2	0	0	1	0
OAR1_56211697.1	1	56211697	G	0	0	0	0	0	0	0	0	0	0	0	0	0	1	0
OAR1_56266714.1	1	56266714	A	0	1	0	0	2	0	1	0	2	0	1	0	0	1	1
OAR1_56300095.1	1	56300095	C	1	0	0	0	1	1	1	1	1	0	1	0	0	1	1
OAR1_56306680.1	1	56306680	G	0	0	1	0	2	0	0	0	1	0	0	0	0	0	0
OAR1_56372435.1	1	56372435	A	0	0	1	0	0	0	1	0	1	2	1	1	0	0	2
OAR1_56507935.1	1	56507935	G	1	1	1	1	0	1	0	0	0	0	0	1	0	1	0
OAR1_56549471.1	1	56549471	G	0	1	1	1	1	1	0	1	0	0	0	2	0	1	1
OAR1_56620267.1	1	56620267	A	1	1	1	1	1	0	1	0	2	0	2	0	0	2	0
s52219.1	1	56654200	C	0	0	0	0	0	0	1	0	0	0	0	0	0	0	0
OAR1_56685682.1	1	56685682	G	0	0	2	0	1	0	2	1	0	2	1	0	0	0	0
s73207.1	1	56782211	T	1	0	0	0	0	0	1	1	0	0	1	0	1	0	0
s67807.1	1	56799547	G	0	0	2	0	0	0	0	0	0	0	0	0	1	1	0
OAR1_57075579.1	1	57075579	A	1	0	0	0	1	0	0	2	1	0	0	0	0	0	0
OAR1_57519742.1	1	57519742	T	1	0	1	0	0	0	2	0	1	0	0	0	0	1	0
OAR1_57568179.1	1	57568179	G	0	0	1	0	1	0	1	0	1	0	1	1	1	0	1
DU395740_415.1	1	57628403	G	0	0	0	0	1	2	1	1	0	0	1	0	0	0	0
s26674.1	1	57669036	A	1	0	2	0	0	2	1	0	0	2	1	0	1	0	0
OAR1_57729403.1	1	57729403	A	1	0	1	1	0	0	1	1	1	0	1	0	0	1	0
OAR1_57786513.1	1	57786513	T	0	1	2	0	0	0	0	1	0	0	0	2	0	1	1
OAR1_57838218.1	1	57838218	G	1	1	1	0	0	1	0	1	0	0	0	2	1	1	1
OAR1_57912778.1	1	57912778	T	0	1	0	0	0	0	0	0	0	0	0	2	0	0	1
OAR1_57941516.1	1	57941516	G	0	1	1	0	0	0	0	0	0	0	0	2	1	1	1
s35436.1	1	58041228	A	0	0	0	0	1	1	1	0	1	0	0	0	2	1	0
OAR1_58076698.1	1	58076698	C	0	0	1	0	1	1	0	0	1	0	0	0	2	1	0
s35871.1	1	58126489	T	0	1	0	0	0	0	0	0	1	0	0	1	0	0	0
OAR1_58146474.1	1	58146474	A	1	0	0	1	1	1	1	0	0	2	1	1	0	0	1
OAR1_58298578.1	1	58298578	G	0	0	0	0	0	0	0	1	0	0	1	0	1	1	0
OAR1_58337978.1	1	58337978	A	0	0	2	2	1	2	1	0	2	2	1	0	0	1	0
OAR1_58380865.1	1	58380865	C	1	0	2	1	0	1	0	0	2	0	0	0	0	1	0
OAR1_58459894.1	1	58459894	T	0	1	0	0	1	0	1	0	0	0	2	0	2	1	0
OAR1_58471290.1	1	58471290	C	0	1	1	0	1	0	0	0	0	0	1	1	1	1	1
OAR1_58494261.1	1	58494261	T	1	1	1	0	1	1	1	1	0	0	0	1	1	1	1
OAR1_58557145.1	1	58557145	C	1	0	0	1	0	0	0	1	0	0	0	1	0	0	1
OAR1_58591484.1	1	58591484	G	1	0	1	1	0	0	0	1	1	0	0	1	1	1	1
OAR1_58627940.1	1	58627940	T	1	1	1	0	1	2	0	2	0	0	0	2	1	1	2
s19824.1	1	58691477	G	1	0	1	0	2	1	1	1	1	0	1	2	1	0	1
OAR1_58746085.1	1	58746085	C	2	1	2	0	0	0	1	1	2	0	0	0	2	1	1
OAR1_58778285.1	1	58778285	C	2	1	2	1	0	0	0	1	1	0	0	1	2	1	2
OAR1_58824777_X.1	1	58824777	G	2	2	1	0	0	0	1	1	1	0	0	1	2	1	2
OAR1_58842022.1	1	58842022	C	0	1	0	1	1	0	0	0	1	2	0	0	0	0	0
OAR1_58907550.1	1	58907550	G	0	1	2	0	1	0	1	0	0	2	1	0	1	1	0
OAR1_58938560.1	1	58938560	T	0	1	1	0	1	1	1	0	1	0	0	0	1	1	0
OAR1_58965035.1	1	58965035	A	0	1	1	1	1	0	1	0	1	2	1	1	1	2	0
OAR1_59008890.1	1	59008890	A	2	2	0	0	1	0	1	1	0	0	0	1	1	2	1
OAR1_59033021.1	1	59033021	C	2	2	0	0	1	0	1	1	1	0	1	1	1	2	1
OAR1_59062804.1	1	59062804	G	0	0	2	0	0	1	1	1	1	0	2	1	0	0	1
OAR1_59116550.1	1	59116550	G	0	0	0	0	0	0	0	0	1	0	0	1	1	1	0
OAR1_59144405.1	1	59144405	T	0	1	0	0	0	0	0	1	0	0	0	1	1	1	0
s53539.1	1	59236367	C	1	0	1	0	1	0	0	0	1	0	1	2	0	1	1
OAR1_59316114.1	1	59316114	C	1	1	0	2	1	1	0	0	1	0	0	0	1	1	0
OAR1_59376965.1	1	59376965	T	0	2	0	2	2	1	0	1	0	2	2	0	1	0	0
s05724.1	1	59421945	T	0	0	0	1	0	1	0	0	0	0	1	0	0	0	0
OAR1_59485241.1	1	59485241	C	1	0	0	1	0	1	0	1	1	0	2	1	0	1	0
OAR1_59516036.1	1	59516036	A	0	0	0	0	0	0	0	0	1	0	0	0	0	0	0
OAR1_59527140.1	1	59527140	G	0	1	0	0	0	0	1	1	0	0	0	0	0	0	0
OAR1_59661335.1	1	59661335	G	2	1	1	1	1	0	2	1	0	0	0	1	1	2	1
OAR1_59690900.1	1	59690900	C	0	1	1	1	0	2	0	1	1	0	1	2	0	1	1
OAR1_59752385.1	1	59752385	A	0	1	1	0	2	2	1	0	1	1	0	1	0	0	1
OAR1_59824227.1	1	59824227	C	0	0	1	1	0	0	0	0	1	0	0	0	1	0	0
OAR1_59993498.1	1	59993498	T	1	0	0	2	2	0	2	1	0	2	1	0	0	0	0
OAR1_60012212.1	1	60012212	A	2	0	0	0	2	0	2	1	0	2	1	0	0	0	1
OAR1_60063674.1	1	60063674	G	1	0	0	1	2	0	1	1	1	2	0	0	0	0	0
OAR1_60169765.1	1	60169765	G	1	0	1	2	1	0	1	1	1	2	0	0	0	0	0
OAR1_60233253.1	1	60233253	A	0	0	1	0	0	0	1	0	1	2	1	2	2	1	1
OAR1_60267266.1	1	60267266	G	2	1	1	1	1	1	1	1	1	0	1	0	0	0	1
OAR1_60303596.1	1	60303596	G	1	1	1	1	1	1	0	1	0	0	0	0	0	1	1
OAR1_60333122.1	1	60333122	C	0	1	0	0	0	2	0	0	0	1	1	0	0	0	0
OAR1_60385738.1	1	60385738	T	2	0	1	1	0	0	1	0	1	0	0	0	1	1	1
OAR1_60392702.1	1	60392702	G	0	0	0	0	1	1	1	0	0	1	0	0	1	0	0
OAR1_60457820.1	1	60457820	T	0	0	0	0	0	1	1	1	0	1	0	0	0	0	0
OAR1_60477849.1	1	60477849	G	0	1	0	0	0	2	1	1	1	1	2	1	2	0	1
OAR1_60615981.1	1	60615981	T	0	1	1	1	1	1	0	0	1	1	1	0	0	0	0
OAR1_60649800.1	1	60649800	C	0	1	1	1	1	0	1	0	0	1	0	0	0	0	0
OAR1_60681744.1	1	60681744	G	2	1	2	1	1	1	2	1	0	0	1	0	0	1	1
OAR1_60716093.1	1	60716093	A	0	2	1	2	1	1	1	0	0	0	1	2	2	1	1
OAR1_60750138.1	1	60750138	G	1	0	1	0	0	0	0	0	0	0	0	0	0	0	0
OAR1_60787591.1	1	60787591	T	0	1	1	1	1	0	1	1	1	2	1	1	1	0	1
OAR1_60831182.1	1	60831182	A	1	1	1	0	2	0	0	0	2	1	0	0	2	0	0
OAR1_60838371.1	1	60838371	T	1	1	1	1	1	0	1	0	2	1	1	1	2	1	0
OAR1_61145066.1	1	61145066	C	0	1	2	0	1	0	2	1	0	2	0	0	2	0	0
OAR1_61237925.1	1	61237925	G	0	1	2	0	1	1	2	0	0	2	1	1	1	1	0
OAR1_61260737.1	1	61260737	G	0	0	1	0	0	0	0	0	0	0	0	0	0	0	0
OAR1_61269463.1	1	61269463	A	0	0	1	0	0	0	0	0	0	0	0	0	0	0	0
OAR1_61335860.1	1	61335860	A	1	1	0	1	0	0	0	1	0	1	0	1	0	0	1
OAR1_61353037.1	1	61353037	G	1	2	0	1	0	0	0	0	0	1	0	0	0	0	0
OAR1_61456612.1	1	61456612	C	0	0	0	0	1	0	0	0	0	0	1	2	0	1	1
OAR1_61493280.1	1	61493280	T	0	0	0	0	1	1	0	0	0	0	1	1	0	1	0
OAR1_61538612_X.1	1	61538612	A	1	1	0	0	0	1	1	1	0	0	0	0	0	0	1
OAR1_61632428.1	1	61632428	T	0	1	0	0	2	1	1	0	0	0	1	2	0	2	1
OAR1_61654057.1	1	61654057	A	0	0	0	0	2	0	1	0	0	1	1	2	0	2	1
OAR1_61727500_X.1	1	61727500	G	0	1	0	1	0	2	2	0	2	0	0	1	1	1	1
OAR1_61758118.1	1	61758118	A	0	1	0	1	0	2	0	0	1	1	0	0	2	1	0
OAR1_61835787.1	1	61835787	G	0	0	1	1	0	0	0	0	0	0	0	0	0	0	0
OAR1_61888956.1	1	61888956	C	0	0	2	0	0	0	0	0	0	0	1	2	0	1	1
OAR1_61931829.1	1	61931829	T	0	0	1	0	0	0	0	0	0	0	0	0	0	0	0
OAR1_61996477.1	1	61996477	T	0	0	1	0	0	0	0	0	0	0	0	0	0	0	0
OAR1_62025108.1	1	62025108	T	0	0	1	0	0	0	0	0	0	0	0	0	0	0	0
OAR1_62056159.1	1	62056159	T	0	0	0	0	0	0	0	0	0	0	0	1	0	1	0
s51693.1	1	62103842	A	0	0	0	0	1	2	1	1	1	0	2	0	0	0	0
OAR1_62133622.1	1	62133622	T	1	0	1	1	0	0	1	0	0	0	0	0	2	1	1
OAR1_62185766.1	1	62185766	C	0	0	0	1	0	0	1	1	1	1	0	1	1	0	1
s21653.1	1	62208177	G	0	0	0	1	2	1	0	2	0	1	1	1	1	0	1
OAR1_62256077_X.1	1	62256077	T	1	2	0	2	1	0	1	0	1	1	1	0	1	1	0
OAR1_62296729.1	1	62296729	G	0	0	0	0	0	0	1	0	0	0	0	0	0	0	0
OAR1_62343378.1	1	62343378	A	0	1	0	0	0	0	0	0	0	1	0	0	0	0	0
OAR1_62377130.1	1	62377130	G	0	1	0	0	0	0	0	0	0	1	1	2	0	2	1
s57947.1	1	62451923	C	0	0	0	1	1	1	0	0	0	0	0	0	0	0	0
OAR1_62486992.1	1	62486992	T	0	1	0	0	1	0	0	1	1	0	1	0	0	0	0
OAR1_62521467.1	1	62521467	A	0	1	0	0	1	1	0	1	1	0	1	1	1	0	1
OAR1_62820524.1	1	62820524	C	0	1	1	1	1	0	2	1	1	1	0	2	1	1	1
OAR1_62872234.1	1	62872234	C	0	0	1	0	0	0	1	0	1	0	0	0	0	2	0
OAR1_63015004.1	1	63015004	T	0	1	0	1	2	1	2	1	1	0	1	2	1	1	1
OAR1_63040872.1	1	63040872	A	0	0	0	0	0	0	0	0	0	0	0	0	1	0	0
OAR1_63062950.1	1	63062950	C	0	2	2	0	0	2	1	1	1	1	2	0	2	0	0
OAR1_63186311.1	1	63186311	A	1	0	1	0	0	1	0	1	0	2	1	0	1	1	1
OAR1_63267961_X.1	1	63267961	C	1	1	0	2	1	2	0	0	0	1	2	1	2	1	1
OAR1_63304759.1	1	63304759	G	0	1	2	0	1	0	1	1	1	1	0	1	0	1	1
OAR1_63334285.1	1	63334285	T	1	2	2	0	1	0	0	0	0	0	1	1	0	0	1
s26122.1	1	63387446	G	0	2	1	1	2	1	0	1	1	2	0	1	0	2	1
s17248.1	1	63429511	G	0	1	1	2	1	2	1	1	1	0	1	0	0	1	0
OAR1_63470748.1	1	63470748	C	1	1	0	2	0	0	0	1	1	2	2	1	1	1	1
OAR1_63515541.1	1	63515541	C	1	0	0	1	1	0	0	1	2	0	1	1	1	0	1
s48919.1	1	63548820	C	0	0	0	0	1	0	0	0	0	0	0	0	0	0	0
OAR1_63572898.1	1	63572898	T	0	0	0	0	0	1	0	0	0	0	0	0	1	0	0
OAR1_63701137.1	1	63701137	C	0	0	1	0	1	0	0	0	1	1	0	0	0	0	0
OAR1_63733686.1	1	63733686	C	0	0	1	1	1	1	0	0	1	1	1	0	0	0	0
OAR1_63760945.1	1	63760945	A	1	0	0	0	0	0	1	1	0	0	0	0	0	0	0
OAR1_63782377.1	1	63782377	C	1	2	1	1	0	0	1	0	1	1	1	2	1	1	2
OAR1_63833709_X.1	1	63833709	A	1	1	0	1	0	0	1	0	1	1	1	1	1	1	1
s12827.1	1	63887495	G	1	1	1	1	0	0	1	0	0	1	1	0	1	1	1
s28841.1	1	63932075	C	1	2	0	1	1	1	1	0	0	0	1	1	2	0	0
OAR1_64080780.1	1	64080780	T	0	2	0	0	2	1	1	2	0	2	1	0	2	1	0
OAR1_64149456.1	1	64149456	T	1	0	0	2	0	1	0	0	1	0	2	1	0	1	0
OAR1_64192254.1	1	64192254	C	1	2	1	0	0	1	2	0	1	1	1	1	0	2	1
s39262.1	1	64269032	G	0	0	1	0	0	0	0	1	0	0	1	0	1	0	0
OAR1_64299133.1	1	64299133	T	1	0	0	0	0	1	1	2	1	0	1	1	2	0	2
s26713.1	1	64340606	C	0	2	0	1	1	1	0	0	2	1	0	0	0	0	0
OAR1_64395136.1	1	64395136	G	0	0	0	1	1	0	0	0	2	1	0	1	1	0	1
OAR1_64419013.1	1	64419013	G	0	1	2	0	0	2	0	0	0	1	1	0	1	0	0
OAR1_64507132_X.1	1	64507132	G	0	0	0	1	1	1	1	2	0	2	2	2	1	1	1
OAR1_64551690.1	1	64551690	T	0	0	0	0	0	0	0	0	0	1	1	1	0	1	1
s68120.1	1	64578140	C	0	1	2	0	1	1	0	0	1	1	0	0	0	0	0
s45507.1	1	64583723	C	1	1	0	0	0	1	0	0	0	0	0	0	1	2	0
s27275.1	1	64666033	C	1	0	1	1	1	1	0	0	2	1	0	1	0	0	1
OAR1_64780959.1	1	64780959	C	1	0	0	1	1	0	0	0	2	0	1	1	1	2	1
s27901.1	1	64801307	C	1	0	0	0	0	0	0	0	1	0	1	2	1	1	1
s74111.1	1	64820440	C	1	0	1	1	1	0	1	1	1	1	1	2	1	1	1
OAR1_64866878.1	1	64866878	A	0	1	1	1	2	2	0	1	0	1	0	1	1	0	0
OAR1_64912605.1	1	64912605	A	1	1	1	0	0	0	2	2	0	1	2	1	1	1	1
OAR1_64972060.1	1	64972060	C	0	2	2	1	0	2	1	0	1	1	0	1	0	1	0
OAR1_65028926.1	1	65028926	A	2	0	1	2	1	1	0	1	0	0	1	0	1	2	1
s18889.1	1	65096784	T	0	0	0	0	1	0	0	0	1	0	0	0	0	0	0
OAR1_65172267.1	1	65172267	C	0	1	2	0	0	0	0	1	0	0	2	1	1	0	1
OAR1_65265541_X.1	1	65265542	G	1	1	0	0	1	0	2	2	0	1	0	1	0	2	0
s66702.1	1	65492395	C	0	0	1	1	1	1	0	1	2	2	1	2	1	1	1
OAR1_65513709.1	1	65513709	A	2	1	2	1	2	1	0	0	0	1	0	0	1	1	1
OAR1_65577929.1	1	65577929	A	0	0	1	1	1	0	2	2	0	0	2	0	0	1	0
s27037.1	1	65628688	C	0	0	0	0	0	0	0	0	0	0	1	0	0	0	0
s35437.1	1	65641804	C	1	1	0	2	0	0	0	0	2	0	0	0	0	0	1
OAR1_65702938.1	1	65702938	T	1	1	2	0	0	0	1	1	1	1	1	1	1	1	1
OAR1_65815643.1	1	65815643	A	0	1	0	1	1	1	0	1	0	0	0	0	0	0	0
OAR1_65876842.1	1	65876842	T	1	0	0	0	1	1	2	1	1	2	0	1	0	0	1
s65887.1	1	65937043	A	0	0	0	0	0	1	0	0	0	0	1	1	0	0	1
s57980.1	1	65945393	A	1	0	0	1	0	1	0	0	1	0	1	1	0	1	2
OAR1_65951652.1	1	65951652	C	1	0	0	1	0	1	0	0	1	0	1	1	0	1	2
OAR1_66062371.1	1	66062371	G	0	0	0	0	0	0	0	0	0	0	0	1	1	0	0
s24631.1	1	66124879	A	1	0	0	0	0	0	0	0	0	0	1	1	1	0	1
OAR1_66156513.1	1	66156513	T	0	1	1	1	0	0	1	0	2	1	1	2	2	0	1
OAR1_66164420.1	1	66164420	C	0	0	0	0	0	0	0	0	0	1	1	0	0	0	0
OAR1_66213673.1	1	66213673	G	1	0	1	1	0	1	0	0	0	0	1	0	0	2	0
DU521806_135.1	1	66253062	C	0	0	1	1	0	2	0	1	1	0	0	1	0	1	0
OAR1_66298910.1	1	66298910	G	1	0	1	0	0	1	0	1	0	0	1	0	0	2	0
OAR1_66412780.1	1	66412780	A	0	1	1	0	1	2	1	0	1	1	0	0	1	0	0
OAR1_66425911.1	1	66425911	C	0	0	0	0	0	0	0	0	0	0	1	1	0	0	0
OAR1_66472888.1	1	66472888	C	0	2	0	0	0	0	0	0	1	1	1	0	0	0	0
OAR1_66495276.1	1	66495276	A	0	0	1	1	2	1	0	0	0	0	1	1	0	1	1
OAR1_66529236.1	1	66529236	A	0	0	0	0	0	0	0	0	0	1	0	0	0	0	0
OAR1_66620916.1	1	66620916	A	0	0	0	1	0	0	0	0	0	0	1	0	0	0	0
OAR1_66650935.1	1	66650935	G	0	0	1	0	0	1	0	0	0	0	0	1	0	1	1
OAR1_66759832.1	1	66759832	A	1	0	1	2	0	1	1	0	1	1	0	0	1	1	1
OAR1_66802799.1	1	66802799	T	1	0	1	2	0	2	1	0	2	1	0	0	1	1	1
OAR1_66843581.1	1	66843581	G	1	0	1	2	0	2	1	0	2	1	0	0	1	1	1
s41112.1	1	66904903	A	1	0	1	0	0	1	2	0	0	0	0	0	0	0	1
OAR1_66939672.1	1	66939672	T	1	0	1	2	1	0	0	2	2	1	1	1	0	0	0
OAR1_67040197.1	1	67040197	G	1	0	1	2	0	0	0	0	1	0	0	1	0	0	0
OAR1_67047421.1	1	67047421	T	0	1	0	0	2	0	0	2	1	2	2	1	1	0	1
OAR1_67148179.1	1	67148179	C	0	0	0	0	0	0	0	0	2	0	0	0	0	0	0
OAR1_67188917.1	1	67188917	G	1	0	1	1	1	1	2	0	0	1	0	1	2	0	1
OAR1_67222677_X.1	1	67222677	A	0	2	2	1	1	1	0	1	1	0	1	1	0	0	0
OAR1_67236647.1	1	67236647	G	1	0	0	1	0	1	0	1	0	1	1	1	1	2	1
OAR1_67262164.1	1	67262164	T	1	2	1	1	1	2	0	2	0	0	1	0	0	1	0
OAR1_67321113_X.1	1	67321113	T	1	0	0	2	1	1	2	0	0	0	0	1	0	0	1
OAR1_67365041.1	1	67365041	T	0	1	2	1	0	0	0	2	0	0	1	1	0	0	0
OAR1_67421568.1	1	67421568	A	0	0	0	0	0	2	1	1	0	1	2	0	0	0	0
OAR1_67444780.1	1	67444780	A	1	1	1	0	1	1	1	2	1	0	1	0	0	0	1
s03177.1	1	67503884	A	0	2	0	1	0	0	2	1	1	0	1	1	1	0	0
s27673.1	1	67536393	T	0	1	1	1	0	0	2	2	1	0	1	1	1	2	0
OAR1_67572134.1	1	67572134	T	0	1	1	0	2	1	2	1	1	1	1	1	1	2	0
OAR1_67621360.1	1	67621360	A	0	1	1	0	1	0	1	1	0	1	2	1	1	1	1
OAR1_67629845.1	1	67629845	T	0	1	0	0	0	0	0	1	0	0	0	0	0	0	0
OAR1_67688894.1	1	67688894	C	1	1	0	2	0	0	0	1	0	0	0	0	2	1	0
OAR1_67701468_X.1	1	67701468	C	1	1	0	2	0	1	1	1	0	0	0	0	2	2	0
OAR1_67710995.1	1	67710995	C	0	2	0	2	0	1	1	1	1	0	0	1	2	2	1
OAR1_67773451.1	1	67773451	A	1	1	0	2	0	0	1	1	0	0	0	0	2	1	0
OAR1_67815745.1	1	67815745	A	0	1	0	0	0	1	0	0	1	0	0	0	1	0	0
s75469.1	1	67870489	C	0	0	0	1	0	1	2	0	1	0	0	1	0	0	1
OAR1_67892911.1	1	67892911	T	1	0	0	1	1	0	1	2	1	1	0	0	0	0	0
OAR1_67951620.1	1	67951620	A	1	1	1	0	0	1	0	0	1	0	1	1	1	2	2
OAR1_68070336.1	1	68070336	A	0	0	0	1	0	0	1	1	0	0	0	0	0	0	0
OAR1_68115107.1	1	68115107	G	0	0	0	0	0	0	0	0	1	1	0	0	0	1	0
OAR1_68163021_X.1	1	68163021	G	0	1	0	1	2	1	1	2	1	1	1	0	1	2	0
s26940.1	1	68182420	G	2	1	2	1	0	1	0	0	1	1	0	2	1	0	2
OAR1_68303817_X.1	1	68303817	C	1	0	1	0	0	1	0	2	0	0	2	2	1	2	2
OAR1_68555372.1	1	68555372	A	0	0	0	0	1	0	0	1	1	1	0	1	0	2	1
s16610.1	1	68590165	G	1	1	0	1	1	0	1	0	2	1	0	1	1	2	0
OAR1_68635821.1	1	68635821	G	0	0	0	0	0	0	1	1	0	0	0	0	1	0	0
s57419.1	1	68695587	G	0	1	1	1	1	1	1	1	1	0	1	1	0	1	0
s06844.1	1	68729264	T	1	0	0	0	1	0	0	1	1	2	2	1	0	2	0
OAR1_68758775.1	1	68758775	G	1	0	1	2	1	0	1	1	0	0	0	1	1	2	2
s02849.1	1	68918632	T	0	1	1	0	2	2	1	1	2	1	0	1	0	1	1
OAR1_68952266.1	1	68952266	A	0	0	1	0	0	1	0	0	0	2	1	1	0	1	1
OAR1_69029592.1	1	69029592	T	1	1	0	0	1	0	0	1	0	1	0	1	0	1	0
OAR1_69092794.1	1	69092794	G	0	1	2	0	1	1	1	1	0	0	0	0	1	0	0
OAR1_69101842.1	1	69101842	A	1	0	0	2	1	1	0	1	2	2	1	1	1	0	1
OAR1_69142751.1	1	69142751	G	2	1	2	0	1	1	0	0	0	0	0	0	1	2	1
s54235.1	1	69195101	T	2	1	2	0	2	0	0	1	0	0	1	0	1	1	1
OAR1_69224190.1	1	69224190	G	0	0	0	0	0	0	0	1	1	1	0	1	0	0	1
OAR1_69244286.1	1	69244286	A	0	1	1	1	0	2	1	1	1	1	1	2	1	0	1
OAR1_69309059.1	1	69309059	C	0	1	0	0	0	2	1	0	1	1	1	1	1	0	0
OAR1_69330312.1	1	69330312	A	2	1	0	0	1	0	0	1	1	0	0	0	1	1	1
OAR1_69375814.1	1	69375814	T	0	1	0	0	0	0	0	0	0	0	0	0	0	0	0
OAR1_69407228_X.1	1	69407228	C	0	2	0	0	0	2	1	2	1	1	0	1	1	0	0
OAR1_69442509.1	1	69442509	C	2	0	2	0	2	0	0	0	1	0	2	0	1	0	1
OAR1_70324188.1	1	70324188	T	0	0	2	2	1	2	1	1	0	1	0	2	1	1	1
OAR1_70513087.1	1	70513087	T	0	1	1	1	0	0	0	0	0	0	1	1	0	0	0
OAR1_70591410.1	1	70591410	C	0	1	0	1	1	1	0	0	1	1	2	0	0	0	0
OAR1_70604619.1	1	70604619	G	0	1	0	2	1	2	0	0	1	1	2	0	0	0	0
OAR1_70611692.1	1	70611692	G	0	1	0	2	1	2	0	0	1	1	2	0	0	0	0
OAR1_70683260.1	1	70683260	C	1	1	0	0	0	0	0	1	0	0	0	0	1	0	0
s00262.1	1	70717301	G	0	0	1	0	0	0	0	0	0	0	0	1	0	1	0
OAR1_70764611.1	1	70764611	T	1	0	0	1	0	0	0	1	0	1	0	0	0	0	0
s67240.1	1	70870697	A	1	0	1	0	0	0	1	1	1	2	1	0	0	0	0
OAR1_70886689.1	1	70886689	A	1	1	0	1	0	0	1	1	1	0	0	1	2	1	2
OAR1_71076363.1	1	71076363	A	0	1	1	1	0	1	0	1	1	1	1	0	1	1	0
OAR1_71110534.1	1	71110534	G	0	1	0	0	0	0	0	1	0	0	0	0	0	1	0
OAR1_71221992.1	1	71221992	C	0	0	1	1	0	1	1	1	1	0	0	0	0	1	0
OAR1_71254279.1	1	71254279	A	0	0	0	0	1	0	1	0	0	0	0	1	0	0	1
OAR1_71317238.1	1	71317238	T	0	0	0	2	2	0	0	1	2	1	2	1	0	1	1
OAR1_71367342.1	1	71367342	G	0	0	2	1	2	0	1	0	1	1	2	2	0	1	1
s09319.1	1	71400275	C	1	2	0	1	1	0	1	0	1	0	1	0	1	2	1
OAR1_71455337.1	1	71455337	A	0	1	1	0	1	0	1	1	0	1	1	2	0	0	1
OAR1_71477114.1	1	71477114	A	1	2	0	1	1	1	1	2	1	1	0	1	0	0	1
OAR1_71521083.1	1	71521083	A	0	1	1	0	0	2	1	0	2	1	1	1	1	1	1
OAR1_71579102.1	1	71579102	A	1	0	1	1	2	0	0	2	0	1	2	1	0	1	0
OAR1_71610348.1	1	71610348	A	1	0	1	2	1	0	0	1	0	1	1	0	0	1	0
s43910.1	1	71655403	C	1	0	0	0	0	2	0	1	2	2	1	1	0	0	0
s15529.1	1	71693520	C	0	2	1	1	2	1	2	1	0	0	2	1	0	2	0
OAR1_71742338.1	1	71742338	A	0	0	1	0	1	0	0	1	0	1	1	2	0	0	1
OAR1_71789985.1	1	71789985	A	0	0	0	0	1	0	0	0	0	0	0	0	0	0	0
OAR1_71835815.1	1	71835815	G	1	1	1	2	0	0	1	0	0	0	0	0	1	0	1
OAR1_71967991.1	1	71967991	G	0	0	1	1	2	0	0	0	1	2	1	1	1	0	0
OAR1_72035677.1	1	72035677	G	0	1	1	0	0	1	0	0	1	0	0	1	0	0	1
OAR1_72099868.1	1	72099868	A	1	0	2	1	1	1	0	1	0	2	2	1	2	0	0
OAR1_72149006.1	1	72149006	A	0	0	2	1	1	2	2	0	0	2	1	1	0	1	0
OAR1_72272469.1	1	72272469	T	0	0	0	1	1	0	1	1	2	1	0	1	1	1	1
OAR1_72324649.1	1	72324649	G	0	0	0	0	0	1	0	0	0	1	0	2	0	0	1
OAR1_72364642.1	1	72364642	A	0	0	0	0	0	0	0	1	0	0	1	0	0	0	0
s45498.1	1	72417608	A	0	0	0	0	0	0	0	1	0	0	1	0	0	0	0
OAR1_72471224.1	1	72471224	A	2	0	2	1	0	1	0	1	2	1	2	0	1	0	1
OAR1_72502432_X.1	1	72502432	C	0	1	2	1	0	2	0	1	0	1	0	1	0	1	0
OAR1_72537233.1	1	72537233	A	1	1	1	1	1	1	0	1	1	1	1	1	0	1	1
s48830.1	1	72578543	G	0	1	1	0	0	0	0	1	0	0	1	0	0	0	0
OAR1_72618599_X.1	1	72618599	A	0	1	1	0	0	0	0	1	0	0	1	0	0	1	0
OAR1_72635280.1	1	72635280	A	1	1	2	0	0	1	1	0	0	0	1	0	0	2	1
s19841.1	1	72714607	G	0	0	0	1	0	0	0	0	0	0	0	1	0	0	0
s66349.1	1	72723858	G	1	2	1	1	0	2	2	0	0	0	1	1	0	2	1
OAR1_72776475.1	1	72776475	C	1	2	2	1	1	1	1	0	0	0	1	1	1	1	0
OAR1_72809819.1	1	72809819	A	1	1	2	1	1	1	1	1	0	0	0	1	0	1	1
s53787.1	1	72857541	T	0	0	0	0	1	0	0	0	1	0	1	0	0	1	0
OAR1_72924534.1	1	72924534	C	1	0	1	0	1	1	1	0	1	2	1	1	0	1	1
OAR1_72984979.1	1	72984979	T	0	1	1	1	0	1	1	0	1	0	0	0	0	1	0
OAR1_73079598.1	1	73079598	T	0	1	1	1	1	1	0	1	1	2	0	1	1	2	0
OAR1_73136920.1	1	73136920	C	1	1	0	0	0	0	2	0	0	0	1	1	2	0	2
OAR1_73149868.1	1	73149868	A	0	2	0	0	0	0	1	0	0	1	0	1	1	1	1
OAR1_73166924.1	1	73166924	T	0	0	0	0	0	0	1	0	0	0	1	0	0	0	0
OAR1_73281352.1	1	73281352	A	0	0	0	0	0	0	0	0	0	0	0	0	1	0	0
OAR1_73306625.1	1	73306625	G	0	0	0	0	0	0	0	0	0	0	0	0	1	0	0
OAR1_73366547.1	1	73366547	G	0	0	1	1	1	0	0	0	1	1	0	0	0	0	0
OAR1_73583793.1	1	73583793	C	0	0	0	0	0	0	0	0	0	0	1	0	0	1	0
OAR1_73591836.1	1	73591836	C	0	0	0	0	0	0	0	0	0	0	1	0	0	1	0
OAR1_73599185.1	1	73599185	T	1	1	1	0	0	1	0	1	0	0	2	1	0	1	0
OAR1_73673800.1	1	73673800	G	0	0	0	0	0	0	0	0	0	0	1	0	0	1	0
OAR1_73783528.1	1	73783528	A	2	0	0	1	0	0	1	0	1	2	0	1	0	0	2
OAR1_73804032.1	1	73804032	C	0	1	1	0	1	2	1	2	0	0	2	1	0	2	0
OAR1_73900697.1	1	73900697	C	0	1	1	2	0	0	2	0	0	0	1	0	1	0	0
OAR1_73950077.1	1	73950077	C	0	2	2	0	0	2	0	1	2	1	1	0	1	1	0
OAR1_74015424.1	1	74015424	A	0	2	1	0	1	2	0	2	2	1	0	1	0	0	0
OAR1_74065628.1	1	74065628	C	0	1	1	1	1	1	0	0	1	1	1	1	1	2	0
OAR1_74168866.1	1	74168866	C	0	0	1	0	1	0	0	0	0	1	0	1	1	0	0
OAR1_74222611.1	1	74222611	T	0	1	1	1	0	1	1	0	1	1	1	0	0	1	0
OAR1_74269595.1	1	74269595	T	0	1	1	0	1	0	1	0	1	1	1	1	1	0	0
OAR1_74296965.1	1	74296965	A	0	1	1	0	1	0	1	0	1	0	1	1	1	0	0
DU351298_316.1	1	74357198	A	0	1	1	0	0	0	0	0	0	0	0	0	0	0	0
OAR1_74545077.1	1	74545077	G	0	0	0	0	0	0	1	0	1	1	0	0	0	1	0
s19318.1	1	74609460	G	0	0	0	0	1	1	0	1	1	1	0	1	0	1	1
s05498.1	1	74698979	C	1	1	1	0	0	0	0	1	0	1	0	0	0	1	0
s72471.1	1	74762610	C	2	0	1	1	0	2	0	0	0	1	1	0	1	0	1
s03807.1	1	74853565	G	1	0	1	1	2	0	0	0	2	1	1	0	1	1	1
s62725.1	1	74895655	T	0	0	0	0	1	1	1	0	1	1	2	0	0	0	0
s52589.1	1	74948128	C	1	1	0	1	1	1	1	1	1	1	1	1	0	1	0
OAR1_75006164.1	1	75006164	G	0	0	0	0	0	0	0	1	0	0	0	0	0	0	0
OAR1_75041734.1	1	75041734	A	0	0	1	0	1	1	1	0	1	1	1	2	2	1	1
s36857.1	1	75085887	T	1	2	0	2	0	0	1	1	1	1	0	0	0	0	0
s45673.1	1	75095814	T	1	0	2	0	1	2	0	0	0	0	1	1	2	0	2
OAR1_75114897.1	1	75114897	A	0	0	0	0	1	0	0	0	0	0	0	1	0	1	0
s33679.1	1	75186253	G	0	1	0	0	1	2	0	1	1	1	0	2	1	1	1
s53104.1	1	75247473	T	2	0	1	0	0	0	2	1	0	1	1	0	1	0	1
s18898.1	1	75305423	G	0	0	2	1	0	1	0	0	0	0	1	0	1	0	0
OAR1_75348360.1	1	75348360	T	0	0	0	0	1	0	0	0	0	0	0	0	0	0	0
OAR1_75402268.1	1	75402268	C	0	1	2	0	0	1	1	1	0	1	0	1	1	0	1
OAR1_75451234.1	1	75451234	T	1	0	0	0	1	0	1	0	0	0	0	0	0	0	0
OAR1_75469432.1	1	75469432	T	1	0	0	0	0	0	1	0	0	0	0	0	0	0	0
OAR1_75553490.1	1	75553490	A	0	0	0	0	0	0	0	0	0	0	0	0	0	1	0
OAR1_75653189.1	1	75653189	G	1	1	1	1	0	0	2	0	2	0	2	0	1	1	0
s11889.1	1	75753496	A	0	1	1	0	0	1	1	1	1	0	0	2	0	0	1
OAR1_75790685.1	1	75790685	A	1	0	0	0	0	1	0	0	0	1	0	0	0	0	0
s01041.1	1	75846931	A	2	0	0	0	1	1	0	0	0	2	0	1	2	2	2
s39409.1	1	75918002	G	2	1	0	1	1	0	0	0	1	1	0	1	1	0	2
s12060.1	1	75971485	T	0	0	0	0	0	0	0	1	0	1	0	1	1	2	0
s74667.1	1	76034212	C	1	0	0	1	1	1	2	1	1	0	1	1	1	0	2
OAR1_76085236.1	1	76085236	G	0	0	2	1	0	1	0	0	1	0	1	0	1	1	0
s48049.1	1	76102653	G	0	0	2	1	0	1	0	1	1	0	1	0	1	1	0
OAR1_76111336.1	1	76111336	A	1	1	1	1	1	2	1	2	0	0	1	0	1	1	1
OAR1_76172248.1	1	76172248	T	1	1	0	1	2	0	1	0	1	0	0	1	0	2	0
s33210.1	1	76227410	G	0	0	0	1	0	1	0	2	0	1	0	0	1	0	0
OAR1_76290283.1	1	76290283	T	0	0	0	0	0	0	0	0	0	0	1	0	1	0	0
s09749.1	1	76301148	C	1	0	0	0	0	0	1	1	1	1	0	0	1	1	0
s43016.1	1	76348351	G	1	0	0	0	0	0	0	0	0	0	0	0	0	0	0
OAR1_76382311.1	1	76382311	T	0	0	0	1	0	0	1	0	0	0	0	0	0	0	0
OAR1_76413990.1	1	76413990	T	0	1	2	1	1	0	1	1	0	0	2	1	1	0	1
OAR1_76463728.1	1	76463728	T	2	1	0	1	1	2	1	0	0	2	0	1	1	0	1
s18906.1	1	76500188	G	2	0	1	1	2	1	0	0	1	1	0	1	0	0	1
OAR1_76509296.1	1	76509296	G	1	0	0	0	0	0	0	0	0	0	0	0	0	0	0
OAR1_76588267.1	1	76588267	A	1	0	0	1	1	2	1	1	1	1	1	0	0	2	1
s52630.1	1	76630204	T	0	0	0	2	0	2	1	0	1	1	0	0	0	0	0
OAR1_76692603.1	1	76692603	T	0	1	1	0	1	1	0	1	0	1	2	1	1	1	0
OAR1_76705673.1	1	76705673	C	0	1	1	0	2	1	0	1	1	1	2	1	1	1	0
OAR1_76777710.1	1	76777710	G	0	1	0	0	0	0	1	1	1	1	1	0	1	1	0
OAR1_76803512.1	1	76803512	T	0	0	1	1	0	0	2	0	0	1	0	1	0	0	0
OAR1_76933661.1	1	76933661	T	0	0	0	1	0	0	0	0	0	0	1	0	0	0	0
OAR1_77014835.1	1	77014835	T	0	0	1	0	0	0	0	0	0	0	0	0	1	0	0
OAR1_77026349.1	1	77026349	A	0	0	1	0	0	0	0	0	0	0	0	0	0	0	0
OAR1_77069506.1	1	77069506	C	1	1	0	0	2	1	1	2	1	1	1	1	1	2	0
OAR1_77147307.1	1	77147307	C	1	0	2	0	0	1	0	1	0	1	0	1	0	0	1
OAR1_77194102.1	1	77194102	G	1	0	0	0	0	0	0	0	0	1	0	0	0	0	0
s25340.1	1	77296576	T	0	2	1	1	1	1	1	1	0	1	0	2	1	0	1
OAR1_77317272.1	1	77317272	A	1	1	0	0	0	1	0	0	1	1	0	1	1	0	2
OAR1_77400641.1	1	77400641	C	0	0	1	0	1	0	2	0	1	0	0	0	0	0	0
OAR1_77436037.1	1	77436037	T	0	2	1	1	1	0	1	1	1	1	0	1	1	0	1
OAR1_77457032.1	1	77457032	T	0	0	1	0	1	2	1	2	1	0	1	0	1	2	0
OAR1_77478775.1	1	77478775	G	0	2	1	1	1	0	1	0	1	1	0	1	1	0	1
OAR1_77541835.1	1	77541835	C	0	1	0	1	0	0	0	0	1	0	0	0	0	0	0
OAR1_77585310.1	1	77585310	C	0	0	1	1	0	1	1	0	1	0	1	0	0	0	0
OAR1_77610483.1	1	77610483	T	0	0	0	0	0	0	0	1	1	1	1	1	1	0	0
OAR1_77619553.1	1	77619553	A	0	0	0	0	0	0	0	1	1	1	1	1	1	0	0
s51599.1	1	77689936	A	0	0	1	0	0	0	0	1	0	0	0	0	1	1	0
OAR1_77720985.1	1	77720985	T	1	0	1	0	2	0	2	1	0	0	1	0	2	1	1
OAR1_77772595.1	1	77772595	T	1	2	1	1	0	0	1	2	1	0	0	0	2	1	0
OAR1_77802209.1	1	77802209	G	0	0	1	0	1	1	1	2	0	0	0	0	0	1	0
s29884.1	1	77864332	A	1	1	1	0	2	0	1	2	0	0	0	0	2	1	0
OAR1_77993538.1	1	77993538	G	1	1	2	0	2	0	1	0	2	2	0	1	0	1	1
OAR1_78003800.1	1	78003800	G	0	1	0	1	0	0	1	0	0	2	0	1	1	0	0
OAR1_78062139.1	1	78062139	C	1	0	2	0	1	1	1	0	0	0	1	0	0	1	1
OAR1_78100124.1	1	78100124	T	0	1	1	1	0	0	1	0	1	0	0	0	0	0	0
OAR1_78179789.1	1	78179789	A	1	1	0	1	0	0	1	0	1	1	1	1	1	0	0
OAR1_78275547.1	1	78275547	C	0	0	1	1	1	2	1	0	0	0	0	0	0	0	0
OAR1_78284069.1	1	78284069	A	2	0	1	0	1	0	1	1	2	0	1	0	1	1	1
OAR1_78344284.1	1	78344284	G	0	2	0	1	1	0	0	1	0	2	1	2	1	1	1
OAR1_78409024.1	1	78409024	C	2	0	0	0	0	0	2	1	2	0	1	0	0	1	1
OAR1_78460269.1	1	78460269	C	1	1	0	0	1	2	2	1	1	0	0	0	0	1	0
OAR1_78515232.1	1	78515232	C	0	1	1	2	1	0	1	0	1	2	1	1	0	0	0
s68272.1	1	78644022	A	2	1	1	2	0	2	0	1	0	1	0	1	0	1	1
OAR1_78710993.1	1	78710993	C	1	0	0	0	1	0	0	0	0	0	1	0	1	1	1
OAR1_78756638.1	1	78756638	C	0	0	1	1	1	0	0	0	1	2	1	0	2	1	0
OAR1_78793387_X.1	1	78793387	A	0	1	1	0	2	2	1	1	0	0	0	0	1	1	0
OAR1_78821366.1	1	78821366	T	1	0	0	2	0	2	1	0	0	0	1	0	1	0	0
OAR1_78868061.1	1	78868061	A	0	0	0	0	1	0	1	0	1	2	2	0	1	1	0
OAR1_78899290.1	1	78899290	G	1	2	0	2	1	2	1	1	1	0	1	1	0	1	0
OAR1_78960505_X.1	1	78960505	T	2	1	1	1	0	0	0	1	1	0	1	2	0	0	2
OAR1_78979258.1	1	78979258	C	0	2	1	1	0	0	2	2	0	0	0	0	0	1	0
OAR1_79030618.1	1	79030618	C	1	0	0	1	0	0	1	0	0	0	1	1	0	1	2
OAR1_79060603.1	1	79060603	C	1	2	0	1	0	0	1	1	1	1	2	0	2	1	1
OAR1_79142933.1	1	79142933	C	1	0	2	1	2	1	1	0	1	1	0	0	0	0	0
OAR1_79209789.1	1	79209789	A	1	2	1	0	0	0	1	1	1	1	2	0	1	1	1
OAR1_79249196.1	1	79249196	G	0	2	1	0	0	1	0	1	1	1	2	0	1	0	0
OAR1_79290834.1	1	79290834	A	1	0	0	0	1	0	0	0	1	0	0	0	0	0	1
OAR1_79329200_X.1	1	79329200	T	2	0	1	0	1	1	2	0	1	1	0	0	0	1	1
OAR1_79381781.1	1	79381781	C	1	1	0	0	0	1	1	0	2	1	1	0	1	1	0
OAR1_79404769.1	1	79404769	T	0	1	0	0	0	0	1	0	2	0	0	0	1	0	0
OAR1_79446392.1	1	79446392	A	1	0	0	0	0	0	2	0	2	0	0	0	1	0	0
OAR1_79491223.1	1	79491223	C	1	0	2	1	1	1	1	1	0	0	1	1	1	2	0
OAR1_79518018.1	1	79518018	T	1	1	0	0	1	0	1	0	2	1	0	1	1	1	1
OAR1_79558061.1	1	79558061	T	0	0	0	0	0	0	1	0	1	0	0	0	1	0	0
OAR1_79590680.1	1	79590680	T	1	1	0	1	2	1	0	0	1	2	0	0	0	1	0
OAR1_79619162.1	1	79619162	A	1	1	1	0	0	0	0	0	1	0	0	0	0	0	1
OAR1_79655006_X.1	1	79655006	T	2	2	2	0	0	0	0	0	1	0	1	0	1	1	1
OAR1_79688436.1	1	79688436	T	1	1	2	2	1	0	2	0	1	0	1	1	1	0	1
OAR1_79775846.1	1	79775846	A	0	0	1	1	2	0	1	1	0	2	1	0	0	2	0
OAR1_79819261.1	1	79819261	C	0	2	1	2	2	0	1	0	1	1	1	0	0	0	0
OAR1_79908508.1	1	79908508	T	1	1	2	2	1	0	1	1	1	0	1	0	1	1	1
s12028.1	1	79941241	G	0	1	1	1	0	1	1	1	0	0	1	1	1	0	0
OAR1_79980577.1	1	79980577	G	1	1	1	2	0	1	1	1	0	0	1	1	1	0	1
OAR1_80034351.1	1	80034351	G	1	1	0	0	1	1	1	1	1	2	1	1	1	1	1
OAR1_80065806.1	1	80065806	T	1	1	1	0	0	1	0	1	1	1	1	1	1	2	1
s55899.1	1	80119112	G	0	1	0	0	1	0	0	0	1	0	0	0	0	0	0
OAR1_80140712.1	1	80140712	T	0	1	0	0	1	1	0	0	0	0	0	1	1	0	1
OAR1_80169683.1	1	80169683	G	1	1	0	2	2	1	1	0	1	1	1	1	1	0	1
s42905.1	1	80226055	A	0	0	1	1	0	1	1	2	0	0	1	0	2	1	0
OAR1_80279268.1	1	80279268	A	0	0	0	2	0	1	0	0	1	1	1	0	1	1	0
OAR1_80338579.1	1	80338579	A	1	1	1	1	1	1	0	0	2	2	1	0	0	0	0
OAR1_80368366.1	1	80368366	A	0	1	0	0	0	1	0	2	0	0	0	1	0	1	0
OAR1_80408527.1	1	80408527	T	0	0	1	1	0	0	1	0	1	1	0	1	2	0	0
OAR1_80423494.1	1	80423494	A	0	0	1	1	0	0	1	0	1	1	0	0	0	1	0
OAR1_80470262.1	1	80470262	G	0	0	1	1	0	1	1	0	1	1	0	1	1	1	0
OAR1_80490167.1	1	80490167	G	0	0	1	2	0	1	2	0	1	1	1	1	1	1	0
OAR1_80547642.1	1	80547642	A	0	1	2	2	1	0	1	0	0	1	1	1	0	1	0
OAR1_80601652.1	1	80601652	G	1	0	1	0	0	0	2	0	1	0	1	1	0	0	0
s66736.1	1	80658129	A	1	1	1	0	1	2	0	2	1	0	1	0	0	2	1
OAR1_80756487.1	1	80756487	A	1	0	0	1	0	1	0	2	0	0	0	0	0	1	0
s74470.1	1	80791157	T	0	1	0	0	0	0	0	0	1	0	0	0	0	0	0
OAR1_80897560.1	1	80897560	C	0	2	1	1	0	1	2	2	0	1	0	0	1	1	0
OAR1_80941940.1	1	80941940	G	0	1	1	1	0	2	2	2	0	1	1	0	0	1	0
OAR1_80975486.1	1	80975486	G	0	0	0	0	0	2	1	2	0	0	1	0	0	1	0
OAR1_81010882.1	1	81010882	A	0	2	2	1	1	0	0	0	0	2	1	0	1	0	0
OAR1_81064178.1	1	81064178	C	1	1	1	0	0	1	0	0	0	1	2	0	0	0	1
OAR1_81125140.1	1	81125140	G	1	0	0	1	1	0	1	0	1	0	0	0	1	1	1
OAR1_81160492.1	1	81160492	C	0	1	1	0	1	1	1	2	1	0	1	1	2	1	1
s43247.1	1	81223399	A	1	0	1	2	1	2	0	1	1	2	0	1	0	1	1
OAR1_81288184.1	1	81288184	A	0	1	1	0	1	0	1	0	1	1	0	2	0	0	1
OAR1_81314728.1	1	81314728	G	1	1	2	1	1	0	0	1	1	1	0	0	1	1	1
OAR1_81369376.1	1	81369376	G	1	1	1	1	0	1	1	0	1	1	1	2	1	0	1
s43262.1	1	81381590	G	1	0	1	1	0	1	2	0	1	1	1	1	1	0	1
OAR1_81421530.1	1	81421530	T	1	1	2	1	0	1	0	0	1	1	1	1	0	0	2
OAR1_81453876.1	1	81453876	C	1	2	0	1	0	2	0	2	0	0	1	1	2	1	1
OAR1_81508823.1	1	81508823	A	0	0	0	0	0	1	0	0	0	0	0	1	1	1	0
OAR1_81524696.1	1	81524696	T	0	0	0	0	0	1	0	0	0	0	0	0	1	1	0
OAR1_81533009.1	1	81533009	G	1	0	0	2	1	1	2	0	1	2	0	1	1	1	0
OAR1_81623863.1	1	81623863	A	1	0	1	1	1	2	1	1	0	2	2	0	0	1	1
OAR1_81673930.1	1	81673930	G	1	1	0	0	1	1	2	1	1	0	0	2	0	1	1
OAR1_81679574.1	1	81679574	T	1	0	1	1	0	1	0	1	0	2	1	0	0	1	1
OAR1_81699780.1	1	81699780	A	1	1	1	2	0	2	0	1	0	2	1	0	2	1	1
OAR1_81755877.1	1	81755877	A	1	0	1	1	1	2	0	1	1	1	1	0	0	1	1
OAR1_81781229.1	1	81781229	A	0	1	0	0	0	0	1	1	0	0	0	2	0	1	1
OAR1_81833793.1	1	81833793	C	0	1	1	0	0	0	0	0	0	0	0	0	1	0	0
OAR1_81868201.1	1	81868201	A	0	0	1	1	1	1	0	1	0	0	0	1	1	1	1
OAR1_81888444.1	1	81888444	C	0	1	1	0	0	1	0	0	0	0	0	0	1	0	0
OAR1_81920870.1	1	81920870	G	1	0	0	0	0	0	0	0	0	0	2	0	1	0	1
OAR1_82011046.1	1	82011046	A	0	1	1	1	0	1	0	0	0	1	1	1	1	1	0
OAR1_82027070.1	1	82027070	C	1	1	0	0	0	0	1	1	1	0	1	0	0	0	0
OAR1_82047913.1	1	82047913	G	0	0	1	1	0	0	0	0	0	0	0	2	1	1	1
OAR1_82098426.1	1	82098426	T	0	1	1	1	0	1	0	0	0	1	1	1	0	0	1
s45218.1	1	82137439	G	1	0	0	1	1	0	0	1	1	1	2	1	0	0	2
OAR1_82189789.1	1	82189789	T	0	1	2	1	2	1	0	1	1	1	0	0	1	1	0
s06076.1	1	82229632	T	0	1	1	1	1	0	0	0	1	1	1	1	0	0	0
OAR1_82314549.1	1	82314549	T	1	2	1	0	0	0	0	0	1	1	2	1	0	1	0
s66850.1	1	82374457	T	1	0	1	0	2	1	0	2	1	0	1	0	1	2	1
s47439.1	1	82395902	C	1	0	1	0	0	1	0	1	0	0	1	1	1	1	2
OAR1_82408795.1	1	82408795	C	1	0	1	0	1	0	0	0	0	0	2	0	0	1	1
OAR1_82549525.1	1	82549525	A	0	0	0	0	0	0	0	0	0	0	0	1	1	0	0
OAR1_82564043.1	1	82564043	T	0	0	1	0	0	1	0	1	0	1	2	0	1	2	0
OAR1_82626126.1	1	82626126	T	2	1	1	0	1	1	0	0	1	1	2	1	1	1	1
OAR1_82633593.1	1	82633593	G	2	1	1	0	1	0	0	0	1	1	1	1	0	1	1
OAR1_82696488.1	1	82696488	T	0	0	1	0	0	0	0	0	0	0	0	1	0	0	0
OAR1_82726417.1	1	82726417	T	0	0	1	1	0	2	0	0	0	0	1	1	0	0	0
OAR1_82753969.1	1	82753969	G	0	0	0	0	1	0	0	0	0	0	0	0	0	0	0
OAR1_82785441.1	1	82785441	C	1	0	1	1	1	1	0	0	0	1	1	0	0	1	0
OAR1_82837656.1	1	82837656	T	0	0	1	0	0	1	0	0	0	1	1	0	0	0	0
OAR1_82882381.1	1	82882381	G	1	0	0	0	1	0	1	0	1	0	1	0	0	0	1
s71563.1	1	82937357	A	0	0	0	0	0	0	1	0	0	0	1	0	0	0	0
s51517.1	1	82988570	G	0	0	0	1	0	1	2	0	0	1	0	0	0	1	0
OAR1_83030838.1	1	83030838	C	2	0	0	1	1	0	2	1	0	2	0	0	1	1	1
OAR1_83062340.1	1	83062340	C	1	0	1	1	0	1	0	1	0	0	0	2	0	0	1
OAR1_83099190.1	1	83099190	T	0	1	0	0	0	1	1	0	1	0	0	0	1	0	0
OAR1_83132511.1	1	83132511	A	0	0	1	0	1	0	0	0	0	0	0	1	0	1	0
s60109.1	1	83167804	C	1	0	1	1	1	0	0	1	0	2	0	0	2	0	1
OAR1_83216080.1	1	83216080	C	1	1	2	1	1	2	1	1	0	1	0	1	1	1	1
OAR1_83351599_X.1	1	83351599	G	0	0	1	0	0	0	0	0	0	0	0	1	1	0	1
OAR1_83459803.1	1	83459803	G	1	2	0	0	0	0	0	0	1	0	0	1	0	0	1
OAR1_83502811.1	1	83502811	G	0	1	0	0	1	2	0	0	1	1	1	1	1	0	1
OAR1_83548701.1	1	83548701	A	1	0	1	0	1	1	0	0	1	1	2	0	0	0	1
s28800.1	1	83573304	A	0	2	2	1	0	0	1	1	1	1	0	0	2	1	0
OAR1_83602846.1	1	83602846	A	0	0	1	0	0	1	0	0	1	1	2	0	0	0	0
OAR1_83667583.1	1	83667583	T	1	1	0	0	1	0	0	0	0	1	1	0	0	0	1
OAR1_83683955.1	1	83683955	G	1	1	1	0	1	0	0	0	0	1	1	1	1	0	2
OAR1_83737754.1	1	83737754	A	1	1	0	0	1	2	1	1	1	1	0	2	0	1	1
OAR1_83751793.1	1	83751793	G	1	0	0	0	1	1	1	1	1	1	0	2	0	1	1
OAR1_83812447.1	1	83812447	G	1	0	0	0	0	0	1	2	2	0	1	0	0	1	0
OAR1_83878522.1	1	83878522	T	0	0	0	0	0	1	0	0	0	0	0	0	0	0	0
OAR1_83979617.1	1	83979617	C	1	1	0	0	0	0	0	0	0	0	0	0	1	1	0
OAR1_84034525.1	1	84034525	A	1	2	0	1	1	0	1	0	1	0	1	1	0	0	1
OAR1_84053375.1	1	84053375	C	0	1	0	0	1	0	1	1	2	2	1	1	1	0	0
OAR1_84093727.1	1	84093727	G	0	0	0	0	0	0	1	0	0	0	0	1	1	0	0
OAR1_84141424.1	1	84141424	G	0	0	1	0	1	0	1	1	1	0	1	1	1	0	0
OAR1_84193337.1	1	84193337	A	1	0	0	1	1	0	2	1	1	1	1	1	0	0	1
OAR1_84220386.1	1	84220386	A	0	1	1	0	0	0	1	0	0	0	0	0	1	0	0
OAR1_84288805.1	1	84288805	T	1	1	1	0	1	0	1	0	0	0	0	0	0	0	1
OAR1_84322183.1	1	84322183	G	1	0	1	2	2	2	0	0	1	1	1	1	1	1	0
OAR1_84380895.1	1	84380895	C	0	0	1	0	1	0	1	0	0	0	0	0	0	0	0
OAR1_84429477.1	1	84429477	A	1	0	1	0	1	2	1	1	1	0	0	1	1	0	1
s72345.1	1	84446964	A	1	0	1	0	0	0	0	1	1	0	0	0	0	0	1
OAR1_84466659.1	1	84466659	A	0	0	1	1	1	1	0	0	0	0	0	0	0	0	0
OAR1_84537230.1	1	84537230	A	0	0	1	0	2	0	1	2	1	2	0	1	0	1	1
OAR1_84543547.1	1	84543547	T	0	0	1	0	2	0	1	2	1	2	0	1	0	1	1
s65352.1	1	84615958	T	1	0	0	1	1	1	1	0	0	0	0	1	1	1	1
OAR1_84653316.1	1	84653316	A	0	1	1	1	1	0	1	2	1	1	0	1	1	2	1
OAR1_84684776.1	1	84684776	T	0	0	0	1	0	0	1	0	1	1	1	2	0	1	1
OAR1_84711156.1	1	84711156	T	0	0	0	1	0	0	1	0	0	0	0	1	0	0	0
OAR1_84737888.1	1	84737888	T	2	1	2	1	0	2	1	0	0	0	2	1	1	0	1
OAR1_84802337.1	1	84802337	T	1	0	0	0	0	0	1	0	1	0	0	0	0	0	0
OAR1_84838720.1	1	84838720	C	0	0	1	0	1	0	2	0	1	0	0	1	0	1	0
OAR1_84872548.1	1	84872548	G	1	1	1	2	1	1	1	0	2	1	1	1	1	1	0
OAR1_85050388.1	1	85050388	A	0	0	0	0	1	0	1	0	0	1	0	0	1	0	0
OAR1_85127852_X.1	1	85127852	C	1	1	1	1	1	0	1	1	0	0	1	0	1	0	0
OAR1_85153118.1	1	85153118	C	0	1	0	0	1	0	1	1	1	1	1	1	1	2	0
OAR1_85202342.1	1	85202342	G	0	0	0	0	0	0	0	0	0	1	0	0	0	0	0
OAR1_85261298.1	1	85261298	G	0	1	0	1	0	0	2	0	2	1	1	1	0	1	0
OAR1_85439978.1	1	85439978	G	1	0	0	0	1	0	0	2	0	1	1	0	1	1	1
OAR1_85487979.1	1	85487979	T	0	0	1	0	0	0	1	0	1	0	0	1	0	0	1
OAR1_85553958.1	1	85553958	G	1	0	1	1	0	0	1	0	1	1	1	1	0	0	2
OAR1_85599941.1	1	85599941	G	0	0	0	0	1	1	1	2	2	1	1	1	1	1	1
OAR1_85644099.1	1	85644099	A	0	0	0	1	1	0	1	0	0	0	0	0	1	1	0
OAR1_85650609.1	1	85650609	C	1	2	1	1	2	0	1	0	0	0	1	1	2	1	1
s23429.1	1	85728159	C	0	1	0	1	1	0	0	0	1	0	1	1	1	0	0
OAR1_85746811.1	1	85746811	T	0	0	1	1	0	1	0	2	0	1	0	0	0	1	0
OAR1_85757153_X.1	1	85757153	T	0	1	2	1	1	1	0	2	1	1	1	1	1	1	0
OAR1_85892696.1	1	85892696	T	2	0	1	0	1	1	1	0	1	2	0	1	0	1	2
s63495.1	1	85904169	T	0	0	0	1	2	1	0	0	0	1	1	1	1	0	0
OAR1_85928070.1	1	85928070	C	0	1	0	1	2	1	1	0	0	1	1	1	1	0	0
OAR1_85975832.1	1	85975832	A	1	2	2	1	0	1	1	0	1	2	0	0	0	1	0
OAR1_86003731.1	1	86003731	T	0	0	0	1	2	1	0	0	0	0	1	1	1	0	0
OAR1_86132613.1	1	86132613	G	0	1	0	1	1	1	0	0	0	1	1	1	1	0	0
OAR1_86260495.1	1	86260495	C	1	1	1	0	1	1	2	2	1	1	0	1	0	1	2
OAR1_86293324.1	1	86293324	T	0	0	0	1	2	1	0	0	1	0	0	1	0	1	0
OAR1_86305975.1	1	86305975	A	0	1	1	0	2	1	1	0	1	2	0	1	0	1	0
OAR1_86366957.1	1	86366957	A	0	1	0	0	1	0	1	2	0	1	0	0	0	1	0
OAR1_86394329.1	1	86394329	T	0	1	0	1	0	1	0	0	0	0	0	0	1	0	0
OAR1_86417977.1	1	86417977	A	0	0	0	0	0	0	0	0	0	1	0	1	0	0	0
OAR1_86531590.1	1	86531590	G	0	0	0	0	1	0	1	0	0	0	0	1	1	0	0
OAR1_86586818.1	1	86586818	A	0	2	1	0	0	2	1	2	2	0	0	1	1	1	0
s58277.1	1	86645647	A	0	0	0	0	0	0	0	0	0	0	2	0	0	1	0
OAR1_86712802.1	1	86712802	G	1	0	0	1	0	0	0	0	0	0	0	2	0	0	1
OAR1_86737634.1	1	86737634	C	1	1	1	1	0	1	1	0	1	1	1	2	1	0	1
OAR1_86820529.1	1	86820529	C	0	0	0	0	0	0	0	0	1	1	0	0	0	0	0
OAR1_86871264.1	1	86871264	C	1	0	0	1	0	0	1	0	1	1	0	1	0	0	0
OAR1_86891635.1	1	86891635	T	1	0	1	1	0	0	1	2	1	2	0	2	1	1	1
s21838.1	1	86975284	C	1	2	1	2	1	1	2	0	2	0	0	1	0	1	1
OAR1_87136648.1	1	87136648	T	0	0	0	1	1	1	0	0	1	0	1	1	1	0	0
OAR1_87191294.1	1	87191294	G	1	0	0	0	0	0	0	0	1	0	1	0	0	0	1
OAR1_87231220.1	1	87231220	C	1	1	0	0	1	1	2	0	2	1	1	1	1	0	1
s39625.1	1	87282730	G	0	2	1	0	2	0	0	0	1	0	0	1	0	0	1
OAR1_87584863.1	1	87584863	C	0	0	0	1	0	2	1	1	1	1	0	0	1	0	0
OAR1_87698282.1	1	87698282	T	1	1	0	0	1	1	0	1	1	1	1	1	1	0	1
OAR1_87788428.1	1	87788428	C	1	0	0	0	0	0	0	0	0	0	0	0	0	0	0
OAR1_87831489.1	1	87831489	A	1	1	2	2	1	0	0	0	0	0	0	2	0	1	2
OAR1_87905281.1	1	87905281	T	0	0	0	1	1	0	2	1	0	2	2	1	1	1	1
OAR1_87943078.1	1	87943078	A	0	0	1	0	0	0	0	0	0	0	0	0	1	0	0
OAR1_87956205.1	1	87956205	A	0	1	0	0	0	0	0	0	0	0	0	0	0	0	0
OAR1_88012922.1	1	88012922	G	0	2	2	2	1	1	0	0	0	2	1	1	0	0	1
OAR1_88049636_X.1	1	88049636	G	0	0	1	0	1	0	1	1	1	0	0	2	1	1	1
OAR1_88092654.1	1	88092654	T	1	1	0	0	1	1	0	1	0	1	1	0	2	0	0
OAR1_88116694.1	1	88116694	G	1	1	1	1	1	0	1	0	2	1	0	1	1	1	1
OAR1_88170722.1	1	88170722	A	0	0	0	0	0	2	0	0	1	0	0	1	0	0	1
OAR1_88205785.1	1	88205785	T	1	1	1	1	1	0	0	0	0	1	1	1	1	1	1
OAR1_88215924.1	1	88215924	C	1	0	0	0	0	0	0	0	0	0	0	0	0	0	0
OAR1_88275596.1	1	88275596	T	1	0	0	1	0	0	0	0	0	1	1	0	1	0	0
s44012.1	1	88331811	A	1	2	0	0	1	1	0	1	1	1	1	0	1	1	0
OAR1_88368669.1	1	88368669	T	0	0	0	0	0	0	0	0	0	0	1	0	0	0	0
OAR1_88413743.1	1	88413743	C	0	0	0	0	0	0	0	1	0	1	0	0	0	2	0
OAR1_88422556.1	1	88422556	T	1	1	0	1	0	0	1	1	2	1	1	1	1	2	1
OAR1_88514621.1	1	88514621	G	1	1	0	1	0	0	0	1	0	1	2	1	1	0	1
OAR1_88571809.1	1	88571809	A	0	1	0	2	0	1	1	1	0	0	1	0	0	1	0
OAR1_88608120.1	1	88608120	G	0	1	0	2	0	1	1	1	0	0	1	0	0	1	0
OAR1_88661854.1	1	88661854	C	1	1	1	1	1	0	0	0	0	1	2	2	0	1	1
OAR1_88722215.1	1	88722215	C	1	1	1	2	0	1	1	1	1	1	1	0	0	1	1
s60124.1	1	88741864	A	2	0	0	1	0	2	2	2	1	0	0	0	2	1	1
OAR1_88777345_X.1	1	88777345	T	1	2	1	0	2	0	1	0	1	2	0	0	1	1	0
s70094.1	1	88821871	T	1	0	0	1	0	0	1	1	0	0	1	1	1	2	2
OAR1_88855318.1	1	88855318	C	0	2	1	0	2	1	0	0	1	0	0	1	0	0	0
OAR1_88919807.1	1	88919807	A	0	0	1	0	1	2	2	1	0	0	0	1	1	2	1
OAR1_88963094.1	1	88963094	G	0	1	0	0	2	2	2	2	0	0	0	1	0	2	1
OAR1_88995347.1	1	88995347	C	2	1	0	0	0	2	1	0	0	2	2	1	1	0	2
OAR1_89023780.1	1	89023780	T	0	0	0	1	0	1	1	2	1	1	0	1	0	1	1
OAR1_89059507.1	1	89059507	T	1	0	2	2	1	1	0	0	1	1	1	0	1	0	1
OAR1_89084239.1	1	89084239	C	1	1	0	0	1	0	0	1	1	1	0	1	0	1	2
OAR1_89153973_X.1	1	89153973	C	0	1	1	1	0	2	2	1	1	1	1	0	2	1	0
s26997.1	1	89218008	A	1	0	1	0	0	0	0	0	2	1	0	0	0	0	0
OAR1_89257526.1	1	89257526	G	0	0	0	0	0	0	0	1	0	0	0	1	0	1	1
OAR1_89287467.1	1	89287467	G	0	2	1	0	0	2	0	0	0	0	1	0	2	1	0
s47649.1	1	89352414	C	0	0	1	0	0	0	1	1	0	1	1	1	1	0	0
OAR1_89387151.1	1	89387151	C	0	2	1	2	2	1	2	1	1	1	0	0	0	2	0
OAR1_89480816.1	1	89480816	A	0	1	0	1	1	0	0	0	0	0	0	0	0	0	0
OAR1_89606616.1	1	89606616	G	0	1	0	0	0	2	0	0	2	0	1	0	1	0	0
OAR1_89618577_X.1	1	89618577	A	0	0	0	0	0	0	0	0	0	0	0	1	0	0	0
OAR1_89659948.1	1	89659948	C	1	1	1	1	2	0	0	0	1	1	1	1	0	1	1
OAR1_89710528.1	1	89710528	A	1	1	0	1	2	0	1	2	2	1	1	0	0	1	1
OAR1_89916030.1	1	89916030	A	0	0	0	0	0	1	0	0	0	1	0	0	0	0	0
OAR1_89955814.1	1	89955814	C	1	1	2	0	2	0	2	0	0	0	0	0	0	0	0
OAR1_90071954.1	1	90071954	G	0	1	1	1	1	0	2	0	0	0	1	1	2	0	1
OAR1_90128398.1	1	90128398	C	1	1	0	0	1	0	0	2	1	0	1	1	0	2	1
s61010.1	1	90228490	A	1	1	1	1	1	1	0	0	1	2	0	0	0	1	0
OAR1_90335841.1	1	90335841	C	1	1	1	0	1	1	1	0	2	2	0	1	0	0	0
OAR1_90400753.1	1	90400753	A	0	0	0	0	0	0	0	0	0	0	2	0	0	0	0
DU332460_334.1	1	90445032	G	1	1	2	1	1	1	0	1	1	2	1	0	1	2	0
OAR1_90451032.1	1	90451032	G	1	1	0	1	1	2	2	1	1	0	1	1	1	1	1
OAR1_90512133.1	1	90512133	C	1	0	0	0	0	0	0	1	0	1	1	0	0	1	0
OAR1_90546299.1	1	90546299	C	0	0	1	0	0	0	0	1	0	1	0	0	0	0	0
s16601.1	1	90598120	C	0	1	1	0	1	0	1	1	1	0	0	1	1	1	1
s14340.1	1	90694492	A	0	0	0	0	0	0	0	0	0	0	2	0	0	0	0
OAR1_90720314.1	1	90720314	C	0	0	1	0	1	0	0	0	0	1	1	1	1	1	0
OAR1_90778867.1	1	90778867	A	2	0	0	0	1	0	0	1	1	0	0	0	0	0	1
OAR1_90794892.1	1	90794892	C	1	0	0	0	1	0	0	1	1	0	0	0	0	0	0
OAR1_90864156.1	1	90864156	G	0	2	1	1	1	0	1	0	0	1	0	2	2	2	1
s70855.1	1	90917617	C	0	0	1	0	0	0	0	0	0	1	0	0	0	0	0
s68056.1	1	90937254	A	1	2	0	0	1	0	0	0	0	1	0	2	1	1	1
s70683.1	1	90968138	A	1	1	1	2	0	1	0	1	1	1	0	0	0	1	1
s09023.1	1	91027108	T	0	0	0	1	1	0	0	0	0	0	0	1	0	0	0
250506CS3900464100001_519.1	1	91075445	C	0	0	1	2	1	2	1	1	1	0	0	2	0	1	1
OAR1_91121549.1	1	91121549	T	0	0	1	1	0	2	1	1	0	0	0	2	0	1	1
s29628.1	1	91261973	C	0	1	1	0	1	2	1	2	0	1	0	1	0	2	1
OAR1_91294336.1	1	91294336	T	0	1	1	0	1	2	1	2	0	1	0	1	1	2	1
OAR1_91326800.1	1	91326800	C	0	1	1	0	0	2	1	2	0	1	0	1	1	2	1
OAR1_91392078.1	1	91392078	A	0	1	0	0	1	1	0	1	0	2	0	0	1	0	0
s08216.1	1	91403233	C	1	1	2	0	0	1	2	1	0	0	2	1	0	0	0
s26230.1	1	91529596	G	0	0	0	1	0	0	0	1	0	0	0	0	1	1	0
s65377.1	1	91554708	C	0	1	1	0	0	1	0	1	1	1	1	0	0	0	0
OAR1_91590308.1	1	91590308	A	0	1	0	2	2	0	2	1	0	1	1	2	0	1	1
OAR1_91646701.1	1	91646701	A	0	0	1	1	0	2	1	1	1	1	1	1	1	0	0
OAR1_91659037_X.1	1	91659037	A	0	0	0	0	0	0	0	0	0	1	1	1	0	0	1
OAR1_91694076.1	1	91694076	C	0	0	0	0	1	0	0	0	0	0	0	0	0	0	0
OAR1_91728055.1	1	91728055	C	1	2	2	0	0	0	1	1	1	0	1	1	2	1	1
OAR1_91766257.1	1	91766257	G	0	2	1	0	0	1	1	1	1	1	0	0	2	2	0
s44749.1	1	91817026	A	0	0	0	0	0	0	0	0	0	0	0	0	0	1	0
s10188.1	1	91861196	C	0	0	0	1	0	1	1	1	1	0	0	2	1	0	1
OAR1_91885689.1	1	91885689	C	0	1	1	1	1	1	1	1	0	1	1	0	1	1	0
s08146.1	1	92005116	C	0	1	1	0	0	0	0	0	1	0	0	0	0	1	0
OAR1_92068670.1	1	92068670	A	0	0	0	0	0	0	0	1	0	0	0	0	0	1	0
OAR1_92129819_X.1	1	92129819	G	1	1	1	0	1	0	2	0	1	1	0	1	1	0	0
s05043.1	1	92147147	G	1	1	1	0	1	2	0	2	1	0	1	0	1	2	1
s29999.1	1	92183052	G	0	1	1	1	0	0	2	1	2	0	2	1	2	0	1
s29535.1	1	92264222	A	0	1	0	0	1	0	0	0	0	0	0	0	1	0	0
s31573.1	1	92280072	A	1	0	1	1	0	1	1	1	1	2	0	0	1	2	0
s11362.1	1	92342906	C	0	0	0	0	0	1	0	1	0	0	1	1	1	0	0
s08905.1	1	92355168	G	0	0	0	0	0	1	1	0	0	2	1	1	1	0	1
OAR1_92406738.1	1	92406738	G	0	0	1	1	1	1	1	0	1	0	1	1	0	2	0
OAR1_92441077.1	1	92441077	A	0	1	0	1	0	0	0	0	0	0	0	0	0	0	0
OAR1_92448903.1	1	92448903	G	1	1	1	0	0	0	0	1	0	1	0	0	2	0	1
OAR1_92508855.1	1	92508855	G	0	0	0	0	0	0	0	1	0	1	0	0	1	0	0
s14865.1	1	92530897	A	1	2	1	1	2	0	1	2	0	0	0	0	2	1	1
OAR1_92567044.1	1	92567044	A	0	0	1	0	1	1	0	0	1	1	0	0	0	2	0
OAR1_92740601.1	1	92740601	C	0	0	0	0	0	1	2	0	2	2	1	0	0	0	0
OAR1_92837533.1	1	92837533	A	1	1	0	1	0	0	0	1	1	0	0	0	0	0	1
s66406.1	1	93077068	A	0	0	2	1	0	2	0	0	2	1	2	2	0	1	1
OAR1_93124341.1	1	93124341	T	1	1	1	1	0	0	1	1	2	1	0	1	0	1	1
OAR1_93166689.1	1	93166689	G	1	0	1	1	0	0	1	0	2	1	0	1	0	1	1
OAR1_93219257.1	1	93219257	T	1	0	1	0	0	0	1	0	2	1	0	1	1	2	1
s57213.1	1	93249128	C	0	0	1	1	1	1	1	0	0	0	0	1	1	1	0
s23335.1	1	93333277	G	2	0	0	1	0	0	1	0	1	1	0	2	0	1	2
s16434.1	1	93507408	C	0	1	0	1	0	1	1	0	0	0	0	0	0	0	0
OAR1_93589808.1	1	93589808	A	0	0	1	1	1	1	2	1	2	0	2	1	1	0	0
OAR1_93645852.1	1	93645852	A	1	1	0	0	1	0	1	1	1	2	1	0	1	0	1
OAR1_93655488.1	1	93655488	A	1	1	0	0	1	0	1	1	1	1	1	0	1	0	1
OAR1_93664787.1	1	93664787	A	1	1	0	0	1	0	1	1	1	1	1	0	1	0	1
s66549.1	1	93783727	T	1	0	2	0	0	0	1	1	2	0	1	0	1	0	0
s51414.1	1	93837016	C	2	0	0	1	0	2	0	1	0	1	1	0	1	0	1
s30877.1	1	93866510	C	2	0	1	1	1	2	0	1	1	1	1	0	2	0	1
s13298.1	1	93969377	G	0	0	1	1	0	1	1	0	0	0	1	0	1	1	0
s13764.1	1	93997636	T	2	0	0	0	0	0	0	0	0	1	0	1	0	0	1
s28271.1	1	94004718	A	0	0	0	0	1	1	0	1	0	0	0	1	0	1	1
s49745.1	1	94099120	T	0	0	0	0	0	0	0	0	0	0	0	0	1	0	0
OAR1_94120974.1	1	94120974	A	0	2	0	1	2	1	2	1	0	0	2	1	0	1	1
s63888.1	1	94206164	A	0	0	0	0	0	0	0	0	0	1	1	1	0	0	0
OAR1_94235823.1	1	94235823	A	0	1	1	2	0	1	1	0	1	2	2	1	0	0	0
OAR1_94289328.1	1	94289328	G	1	2	2	0	2	0	0	0	1	0	2	0	1	1	0
OAR1_94322642.1	1	94322642	G	1	1	0	1	0	2	0	2	0	0	1	2	0	0	2
s48855.1	1	94373271	A	0	0	0	0	1	0	1	0	0	0	1	0	0	0	0
s27831.1	1	94421571	T	1	2	1	1	0	1	1	1	1	0	1	0	0	1	1
s73352.1	1	94455960	A	0	1	1	0	2	2	1	0	1	0	2	2	2	0	1
s17789.1	1	94491995	A	0	0	0	0	0	1	0	0	1	0	0	0	0	0	0
OAR1_94538676_X.1	1	94538676	T	0	0	0	1	2	1	2	0	0	0	1	0	2	0	0
OAR1_94723758.1	1	94723758	C	0	0	0	0	0	0	0	0	0	1	0	0	0	0	0
OAR1_94799822_X.1	1	94799822	C	0	0	0	0	0	0	0	0	0	1	0	0	0	0	0
OAR1_94860183.1	1	94860183	T	0	0	0	0	0	1	0	0	0	0	0	0	0	0	0
OAR1_95047806.1	1	95047806	T	0	0	1	0	0	1	0	1	1	0	0	0	0	0	0
OAR1_95138062.1	1	95138062	A	0	2	0	1	1	2	1	2	1	0	1	0	1	0	0
OAR1_95218251.1	1	95218251	A	0	1	0	0	0	0	1	0	0	0	1	0	1	1	0
s52860.1	1	95311152	T	0	0	1	0	1	1	1	1	1	0	1	1	0	1	1
s24558.1	1	95327719	G	0	0	0	0	1	0	1	1	0	0	0	1	0	0	1
OAR1_95378272.1	1	95378272	A	1	0	1	1	1	0	1	1	1	1	0	1	0	2	1
OAR1_95415929.1	1	95415929	T	1	1	1	1	1	1	1	1	0	0	1	1	2	0	1
OAR1_95445249.1	1	95445249	C	0	2	1	0	0	2	1	0	0	0	1	2	1	1	1
OAR1_95575297.1	1	95575297	T	0	0	0	1	0	1	0	0	0	0	1	1	0	0	1
OAR1_95658466_X.1	1	95658466	G	1	0	1	1	0	2	0	1	0	0	0	0	2	1	0
OAR1_95723314.1	1	95723314	A	0	0	0	0	2	0	1	0	0	1	1	0	0	1	0
s00815.1	1	95751073	G	2	0	1	0	1	0	1	1	2	1	0	0	1	0	1
OAR1_95792179.1	1	95792179	C	0	2	0	2	1	1	1	1	0	0	0	2	0	0	1
OAR1_95809076.1	1	95809076	T	0	0	0	2	1	0	0	1	0	1	2	0	1	1	0
s31568.1	1	95861435	C	0	0	0	0	0	0	0	1	0	1	2	0	0	2	0
OAR1_95907578.1	1	95907578	C	1	0	1	0	0	1	0	0	0	0	0	1	0	0	2
OAR1_96010308.1	1	96010308	T	1	0	2	2	0	1	2	0	1	1	0	1	0	1	1
OAR1_96072427.1	1	96072427	T	2	1	2	2	0	1	2	0	0	2	0	1	0	0	1
OAR1_96148377.1	1	96148377	G	0	2	0	1	1	1	0	0	1	0	1	0	1	1	0
s66236.1	1	96193459	T	1	1	0	1	0	0	0	0	2	0	1	0	0	0	1
s56191.1	1	96252178	C	1	1	1	0	0	1	1	2	2	0	1	2	0	0	2
s35810.1	1	96288908	A	1	0	1	0	0	0	1	0	0	0	1	0	0	1	1
OAR1_96325332.1	1	96325332	G	0	0	1	1	1	0	1	0	0	0	0	2	0	0	1
s46446.1	1	96371243	A	0	1	0	2	1	1	0	1	0	1	1	1	0	1	1
OAR1_96407711.1	1	96407711	G	0	0	1	2	1	0	2	0	1	1	0	1	0	1	1
OAR1_96450987.1	1	96450987	A	1	0	1	0	0	0	1	1	1	0	0	1	0	0	2
OAR1_96507420.1	1	96507420	T	0	1	1	0	0	1	1	1	1	1	0	1	1	0	1
OAR1_96567523.1	1	96567523	A	1	0	0	0	0	0	0	1	0	0	0	1	0	0	2
OAR1_96574677.1	1	96574677	G	1	0	0	0	0	0	0	1	0	0	0	1	0	0	2
s46849.1	1	96718220	T	0	0	1	0	1	0	1	1	1	2	1	1	0	0	0
s73445.1	1	96755732	A	1	2	1	1	1	0	1	0	0	1	0	2	1	1	1
OAR1_96827188.1	1	96827188	G	0	0	0	0	1	0	0	0	0	0	1	0	0	0	0
OAR1_96866032.1	1	96866032	T	0	0	1	0	1	0	2	0	0	0	2	1	1	2	0
OAR1_97015016.1	1	97015016	T	1	0	0	1	0	1	1	1	1	1	1	0	0	1	1
OAR1_97029635.1	1	97029635	A	0	1	0	1	2	0	0	1	0	0	0	0	1	1	0
s67307.1	1	97228592	T	1	1	1	1	0	1	0	0	1	1	1	0	1	1	1
s04845.1	1	97308804	A	0	0	0	0	0	0	0	1	0	1	1	0	0	1	0
OAR1_97368425.1	1	97368425	G	1	0	1	0	0	0	1	0	0	1	0	0	1	0	0
OAR1_97420877.1	1	97420877	A	1	1	2	1	1	0	0	1	0	0	1	1	1	1	0
OAR1_97455754.1	1	97455754	T	0	0	0	1	0	1	1	0	0	1	1	0	1	0	0
s33813.1	1	97513242	A	1	1	0	1	0	0	1	0	1	0	0	0	1	1	1
OAR1_97533784.1	1	97533784	T	0	0	0	0	0	1	1	1	0	2	0	0	1	0	0
OAR1_97622932.1	1	97622932	A	1	1	0	0	1	0	0	0	0	0	0	0	1	0	0
s18708.1	1	97642298	A	1	0	1	0	1	1	1	0	1	2	2	1	1	1	1
OAR1_97734885.1	1	97734885	G	0	0	0	0	1	0	1	0	1	1	0	1	1	0	1
OAR1_97780707.1	1	97780707	C	1	1	1	1	0	0	0	1	2	0	0	0	0	0	0
s68420.1	1	97830699	G	1	0	1	1	0	1	0	1	1	1	0	0	2	1	1
OAR1_97871065.1	1	97871065	G	1	1	1	1	2	1	1	0	1	1	1	1	0	1	1
OAR1_97929861.1	1	97929861	G	1	1	1	0	0	0	0	1	1	1	0	1	1	0	1
s67398.1	1	97976152	T	1	1	0	1	1	0	1	0	0	2	1	1	1	0	0
OAR1_98015213.1	1	98015213	C	1	0	0	0	0	0	1	1	0	0	0	0	2	0	1
OAR1_98050550.1	1	98050550	C	1	0	1	0	0	1	0	1	1	1	0	1	0	1	2
OAR1_98069576.1	1	98069576	A	1	0	0	0	0	0	0	0	0	0	0	0	2	0	0
OAR1_98194808.1	1	98194808	T	0	0	0	0	0	1	0	0	0	0	0	0	0	0	0
OAR1_98210681.1	1	98210681	T	0	0	1	0	2	1	0	1	1	1	1	1	1	0	0
OAR1_98252911_X.1	1	98252911	T	2	0	0	2	0	1	2	1	1	0	1	0	0	2	1
OAR1_98375496.1	1	98375496	G	2	1	1	0	0	1	2	0	1	1	1	0	1	2	1
OAR1_98387145.1	1	98387145	A	0	0	0	2	2	1	0	2	0	1	0	1	0	0	1
OAR1_98453311.1	1	98453311	G	1	1	1	1	0	1	1	0	1	0	1	2	2	1	1
s10849.1	1	98492886	C	2	0	1	2	1	1	0	1	1	2	0	0	1	0	1
s71463.1	1	98597582	T	0	0	0	0	0	1	1	0	0	1	2	0	1	1	0
s54022.1	1	98661657	G	0	0	0	1	1	0	2	0	0	1	0	0	1	1	0
s36197.1	1	98715722	T	0	0	0	1	0	1	0	0	1	1	0	0	0	0	0
OAR1_98748279.1	1	98748279	C	0	1	0	1	2	1	1	1	0	1	0	1	0	0	0
OAR1_98760723.1	1	98760723	T	1	1	0	2	2	2	1	0	0	2	1	0	0	0	0
s20944.1	1	98983969	G	0	2	2	0	1	1	1	1	2	0	1	1	0	1	1
OAR1_99010986.1	1	99010986	T	1	1	0	0	0	0	0	0	1	0	1	0	0	1	0
OAR1_99059147.1	1	99059147	T	0	1	1	1	1	0	0	0	0	0	1	1	0	0	1
OAR1_99155862.1	1	99155862	G	1	1	0	1	1	1	1	0	1	2	1	0	2	1	0
OAR1_99192268.1	1	99192268	G	1	0	1	0	1	1	0	1	0	1	1	1	1	1	0
OAR1_99220211.1	1	99220211	A	1	1	2	0	2	1	2	0	0	0	2	1	1	0	1
s09604.1	1	99280427	T	1	0	0	0	1	0	1	1	0	0	2	0	1	0	1
s13622.1	1	99386576	T	0	0	1	0	1	0	0	1	0	0	0	0	0	0	0
s71903.1	1	99462448	T	0	2	1	0	1	0	0	0	0	0	2	1	1	1	1
OAR1_99502938.1	1	99502938	G	1	0	1	1	0	1	1	1	2	1	0	0	1	2	0
OAR1_99534565.1	1	99534565	G	0	0	1	0	0	2	0	1	0	0	1	1	0	2	1
OAR1_99571185.1	1	99571185	C	0	1	0	0	0	1	0	0	0	0	1	0	0	0	0
s59919.1	1	99611013	T	1	0	0	0	2	1	0	1	0	0	1	0	1	0	0
OAR1_99670410.1	1	99670410	T	1	1	1	2	0	1	0	0	0	1	1	0	1	1	0
OAR1_99762260.1	1	99762260	C	1	0	1	1	0	2	1	0	2	2	1	0	0	1	1
OAR1_99885488.1	1	99885488	C	1	0	1	1	0	2	1	0	2	2	1	0	1	1	1
OAR1_99899727.1	1	99899727	A	0	0	1	1	0	1	1	0	1	2	1	0	1	0	0
s47850.1	1	100020836	C	0	1	2	0	0	1	2	0	0	1	1	2	1	2	1
s70940.1	1	100066603	C	0	1	2	0	0	1	2	0	0	1	1	2	0	2	1
s29576.1	1	100077220	G	1	1	2	2	1	0	1	2	1	0	1	1	1	0	1
s29665.1	1	100150331	G	0	2	0	1	0	1	0	0	1	1	0	0	0	0	0
s09080.1	1	100175018	T	0	0	1	0	0	1	1	0	1	0	0	0	0	0	0
OAR1_100197637.1	1	100197637	A	1	1	1	0	2	0	0	1	0	1	1	0	0	1	1
s67278.1	1	100244420	C	0	1	1	2	0	0	0	0	0	0	1	0	0	1	0
OAR1_100326881.1	1	100326881	T	1	0	1	1	2	1	0	1	1	2	2	0	0	1	1
OAR1_100380276.1	1	100380276	C	0	0	2	1	1	1	2	1	1	0	0	1	1	1	1
s27394.1	1	100409909	G	2	0	2	1	1	1	1	0	0	0	0	0	2	1	1
OAR1_100440876.1	1	100440876	C	1	1	1	2	1	2	1	2	0	1	0	0	1	1	1
s10227.1	1	100560177	C	1	1	1	0	1	1	0	2	1	0	2	1	1	0	0
OAR1_100577509.1	1	100577509	A	0	0	0	1	0	0	0	0	1	1	0	0	0	1	0
OAR1_100651420.1	1	100651420	A	0	1	0	0	2	1	1	1	0	0	1	1	0	1	0
OAR1_100659997.1	1	100659997	G	1	1	1	1	0	2	2	2	0	0	2	1	0	1	0
OAR1_100718698.1	1	100718698	C	0	0	1	2	2	1	0	1	1	2	1	0	0	1	0
s72240.1	1	100727045	A	0	1	0	1	1	0	1	0	0	1	1	1	0	0	1
OAR1_100765315.1	1	100765315	T	1	0	0	1	0	0	1	0	1	0	0	1	2	2	1
OAR1_100874172.1	1	100874172	A	0	1	0	0	0	1	0	1	0	0	0	0	1	0	0
OAR1_100921673.1	1	100921673	G	0	0	0	1	1	1	1	1	0	0	1	0	1	0	0
OAR1_101357689.1	1	101357689	G	0	0	0	0	0	1	1	1	0	0	0	0	0	0	0
OAR1_101371162.1	1	101371162	C	1	1	1	1	1	1	0	1	0	0	1	1	1	1	0
OAR1_101551222.1	1	101551222	T	0	0	1	0	1	1	0	0	1	1	0	1	1	2	1
OAR1_101648887.1	1	101648887	C	0	1	1	0	0	1	0	1	2	2	0	2	1	1	2
s27653.1	1	101732291	T	0	2	1	1	1	1	1	1	1	1	2	1	1	0	0
s30347.1	1	101771992	T	0	1	0	1	0	1	1	0	1	0	0	0	1	1	0
s75453.1	1	101851920	G	0	1	0	0	1	1	1	2	0	0	1	1	1	0	1
OAR1_101890858.1	1	101890858	G	2	1	1	1	0	0	0	0	0	2	2	1	1	0	0
OAR1_101903895.1	1	101903895	A	2	1	1	1	1	1	0	1	0	2	2	1	0	1	0
OAR1_102019027.1	1	102019027	T	0	1	0	2	2	1	1	1	2	0	1	1	2	1	0
OAR1_102034346.1	1	102034346	A	0	0	1	0	0	0	1	1	0	0	0	0	0	0	0
OAR1_102071635.1	1	102071635	G	1	0	1	1	1	0	1	1	0	1	2	1	0	0	0
OAR1_102129382.1	1	102129382	T	1	0	0	0	0	0	0	0	0	0	1	0	0	0	0
DU232924_365.1	1	102163400	G	0	0	0	0	0	0	1	0	1	0	0	1	0	0	1
OAR1_102225758.1	1	102225758	T	0	1	0	1	1	0	0	0	0	0	0	1	0	0	0
OAR1_102255542.1	1	102255542	A	1	0	1	1	1	0	1	0	2	1	1	2	0	0	2
s32322.1	1	102291138	A	1	1	2	0	0	0	1	2	2	1	0	1	1	0	0
s73440.1	1	102356066	T	0	0	0	0	1	0	0	0	0	0	0	1	0	0	1
s54125.1	1	102372795	T	1	1	0	0	0	1	1	2	0	1	0	0	1	0	0
OAR1_102453321.1	1	102453321	A	1	1	2	1	2	0	0	1	1	0	1	0	1	0	0
s20863.1	1	102504882	T	1	1	1	1	0	1	1	2	1	0	0	2	0	0	2
OAR1_102571136.1	1	102571136	G	0	0	0	0	0	0	0	0	0	0	0	0	0	0	1
OAR1_102657756.1	1	102657756	G	1	1	2	1	1	1	1	1	1	1	0	1	0	1	1
OAR1_102720326.1	1	102720326	G	0	0	0	0	1	1	1	0	0	1	1	2	0	0	1
OAR1_102798353.1	1	102798353	C	1	1	0	1	0	1	0	1	2	1	0	1	2	0	0
s31834.1	1	102834327	G	2	1	2	0	0	2	0	1	0	2	1	1	1	1	0
OAR1_102870109.1	1	102870109	T	0	1	1	0	0	0	0	0	0	1	1	0	1	0	0
s42405.1	1	102924875	T	0	1	0	0	0	1	0	0	0	0	1	0	2	0	0
OAR1_103183067.1	1	103183067	A	0	0	1	0	0	0	0	0	0	0	0	1	0	0	1
OAR1_103199431.1	1	103199431	G	1	1	1	1	2	1	0	2	2	1	1	0	0	2	0
DU344050_171.1	1	103289546	A	1	1	1	0	2	0	0	2	2	1	1	1	0	1	1
s25125.1	1	103331486	T	1	1	1	1	0	1	2	0	0	1	1	1	1	1	1
OAR1_103343127.1	1	103343127	T	0	1	1	1	1	2	0	2	0	2	1	0	2	0	1
OAR1_103393742.1	1	103393742	G	0	1	0	1	0	0	2	1	0	0	2	0	0	0	0
OAR1_103547224.1	1	103547224	G	1	0	1	1	1	1	2	0	0	0	0	1	1	0	0
OAR1_103772253.1	1	103772253	T	1	0	0	0	0	0	0	0	0	0	0	0	0	1	0
OAR1_103790218.1	1	103790218	G	1	0	0	0	0	0	1	0	0	0	0	0	0	0	0
OAR1_103842407.1	1	103842407	A	1	2	0	1	2	0	0	1	1	1	1	0	2	0	0
OAR1_103872786.1	1	103872786	T	0	0	0	0	0	0	0	0	0	0	0	0	0	0	1
s57208.1	1	104012626	G	0	1	0	1	2	1	1	1	2	2	0	0	0	0	0
OAR1_104036819.1	1	104036819	G	1	0	0	1	2	0	1	0	1	1	0	1	0	2	0
OAR1_104096524.1	1	104096524	A	1	0	0	2	0	1	1	1	0	1	0	0	0	1	0
DU271929_382.1	1	104117694	A	0	0	0	1	2	1	1	1	2	1	2	0	1	2	0
s12181.1	1	104127552	G	0	0	0	0	0	0	0	1	0	0	0	0	0	0	0
s72122.1	1	104167634	A	1	2	2	2	0	0	2	0	1	1	0	1	0	0	2
s30100.1	1	104229009	C	1	1	2	0	0	1	2	0	0	1	1	2	0	0	1
OAR1_104272909.1	1	104272909	G	1	1	2	0	0	2	1	1	0	0	0	0	0	0	0
s53706.1	1	104298077	C	0	1	2	0	1	1	1	1	1	0	0	0	1	0	0
s58747.1	1	104409589	A	0	0	0	1	0	1	1	1	0	0	0	1	1	2	1
OAR1_104439888.1	1	104439888	C	0	0	0	0	0	1	0	2	1	2	0	1	0	1	2
OAR1_104544639.1	1	104544639	T	0	1	1	1	0	1	1	0	1	0	1	0	0	0	0
OAR1_104579485.1	1	104579485	A	1	2	1	0	1	1	1	0	1	0	0	2	1	0	1
OAR1_104589897.1	1	104589897	C	2	1	0	0	1	1	1	0	1	1	1	1	0	2	2
s19579.1	1	104654636	T	0	0	2	0	0	0	1	0	0	1	1	1	1	0	0
OAR1_104682161.1	1	104682161	T	0	1	0	2	0	1	0	1	0	0	0	0	1	0	0
OAR1_104707561.1	1	104707561	G	0	0	2	0	0	0	1	0	0	0	1	1	1	0	0
s47338.1	1	104772499	A	0	0	1	1	1	0	1	1	1	2	0	1	0	2	0
s28409.1	1	104815785	G	2	2	0	2	0	0	2	0	0	2	1	0	1	1	0
OAR1_104822875.1	1	104822875	C	2	0	0	2	0	0	1	1	0	2	1	2	1	1	1
OAR1_105078097.1	1	105078097	T	1	1	1	1	1	1	0	1	2	1	0	1	1	0	1
s58109.1	1	105136530	T	0	1	0	1	1	0	0	1	0	1	0	0	0	0	0
OAR1_105916901.1	1	105916901	C	1	0	0	0	0	0	0	0	0	1	0	0	1	1	0
DU427993_302.1	1	105996719	C	1	1	2	1	0	1	0	1	1	1	0	2	0	0	2
s31394.1	1	106052638	G	0	2	1	0	1	0	0	1	0	2	0	1	1	0	1
OAR1_106079123.1	1	106079123	G	0	0	0	0	0	0	0	1	0	0	0	0	1	0	0
s53969.1	1	106207515	T	1	1	1	0	1	0	0	0	1	1	0	0	0	0	0
OAR1_106285844.1	1	106285844	G	0	0	0	2	1	0	1	0	1	1	2	0	0	0	1
s48043.1	1	106302419	G	0	0	0	1	1	0	1	0	1	1	2	0	0	0	1
OAR1_106359397.1	1	106359397	G	1	0	0	0	0	0	0	0	0	0	0	0	1	0	1
OAR1_106383900_X.1	1	106383900	T	0	0	0	0	0	0	0	0	0	0	0	1	0	0	1
OAR1_106406464.1	1	106406464	A	0	2	1	0	1	2	1	1	1	0	2	0	0	1	1
OAR1_106441886.1	1	106441886	A	0	0	0	0	1	0	1	0	1	0	0	2	0	0	1
s55590.1	1	106499943	C	1	0	1	1	0	1	1	0	1	1	1	2	1	1	1
DU295978_729.1	1	106558510	C	0	1	1	2	0	1	1	1	1	0	0	2	2	1	2
OAR1_106674862.1	1	106674862	A	0	1	1	2	0	2	2	1	1	0	1	1	1	0	1
OAR1_106707700.1	1	106707700	T	0	0	0	1	0	1	0	1	0	0	0	1	0	0	1
s09516.1	1	106746210	G	1	1	1	0	1	0	0	1	0	2	1	1	0	2	0
s13860.1	1	106826369	C	0	2	0	1	1	0	1	0	0	0	1	1	1	0	0
OAR1_106884058.1	1	106884058	C	0	0	1	1	0	0	0	0	0	1	0	0	0	0	0
OAR1_106946819.1	1	106946819	T	0	0	0	0	0	0	0	0	0	2	0	0	0	0	0
OAR1_106967184.1	1	106967184	C	0	0	0	2	0	1	2	0	0	0	1	1	0	0	1
OAR1_107103247.1	1	107103247	A	1	0	1	1	0	1	0	0	0	2	0	1	0	1	1
OAR1_107139545.1	1	107139545	T	1	0	1	1	2	0	1	1	1	0	1	1	2	0	0
DU461176_154.1	1	107204501	G	1	0	0	1	0	0	1	0	0	0	1	0	0	1	0
OAR1_107239370.1	1	107239370	G	1	0	1	1	0	1	1	1	1	2	1	0	0	2	1
OAR1_107287431.1	1	107287431	C	0	0	1	0	0	0	1	1	1	1	0	0	0	1	1
s16015.1	1	107319038	C	0	2	0	0	1	0	1	0	2	2	1	0	1	1	1
OAR1_107354355.1	1	107354355	C	1	2	0	1	1	0	1	0	2	1	1	0	1	1	1
OAR1_107415569.1	1	107415569	A	1	2	0	2	1	1	1	0	2	1	1	0	1	1	0
s41776.1	1	107430477	A	0	0	1	0	0	1	1	1	0	1	0	2	0	1	1
s39873.1	1	107468794	T	0	0	1	1	1	0	0	1	0	1	0	1	0	1	0
OAR1_107504871.1	1	107504871	G	1	0	1	2	1	1	0	1	0	2	0	1	0	1	2
OAR1_107574976.1	1	107574976	C	1	0	0	0	0	1	0	1	1	0	0	0	1	1	1
OAR1_107588571.1	1	107588571	A	1	0	1	0	0	2	0	1	1	0	0	0	1	1	2
OAR1_107634967.1	1	107634967	G	1	0	1	0	2	2	0	0	1	0	0	1	1	0	2
OAR1_107666073.1	1	107666073	C	0	0	0	1	1	0	0	0	0	0	0	0	1	0	0
s14189.1	1	107724153	A	1	1	2	0	0	0	1	0	1	1	0	0	0	0	0
s17259.1	1	107735488	T	0	0	0	0	2	2	0	1	0	0	0	1	0	1	1
OAR1_107797839.1	1	107797839	C	0	1	0	1	2	2	1	0	0	1	1	2	1	0	1
OAR1_107829996.1	1	107829996	G	1	0	1	2	1	1	2	0	1	0	0	1	0	0	0
s75820.1	1	107960344	T	1	1	0	2	0	2	1	0	1	0	2	1	1	1	1
s62343.1	1	108029423	G	1	0	0	1	0	0	0	0	0	0	1	0	0	0	0
s38341.1	1	108184798	C	1	2	1	1	1	0	0	0	1	1	0	1	1	0	1
DU390992_212.1	1	108405452	T	0	0	0	0	0	0	0	1	0	0	0	0	0	0	0
s71474.1	1	108448275	C	1	1	1	2	0	0	0	1	0	1	2	0	0	1	0
s41461.1	1	108457929	A	1	1	0	1	0	0	0	1	0	1	1	0	0	1	0
s00446.1	1	108463410	C	1	1	1	0	1	2	1	0	1	0	1	1	1	0	2
s46875.1	1	108473620	G	1	1	0	1	1	0	1	2	1	1	1	2	1	1	1
OAR1_108602541.1	1	108602541	T	0	1	0	1	0	0	0	0	0	0	1	0	2	1	1
s55110.1	1	108635835	A	1	1	1	0	2	1	1	1	0	1	1	0	1	1	1
OAR1_108694371.1	1	108694371	C	0	1	1	1	1	0	1	2	0	1	1	0	1	1	1
s09926.1	1	108751363	T	0	0	1	1	1	1	0	0	1	1	0	1	1	1	0
OAR1_108764473.1	1	108764473	T	0	1	0	0	1	0	1	0	1	0	0	0	0	0	0
OAR1_108774968.1	1	108774968	G	0	1	1	1	1	1	1	0	2	1	1	1	1	1	0
OAR1_108911481.1	1	108911481	T	1	0	0	0	0	1	0	1	1	2	0	0	0	1	1
s22463.1	1	108950840	C	0	2	1	1	1	0	1	2	1	0	2	2	1	0	1
s08697.1	1	109031495	T	1	2	0	0	1	0	0	1	1	0	0	0	0	1	0
OAR1_109053158.1	1	109053158	C	0	0	0	0	0	0	2	1	1	2	0	0	1	1	1
DU317751_332.1	1	109101058	C	0	1	0	0	1	0	2	1	1	2	0	0	1	1	1
OAR1_109153018.1	1	109153018	A	0	1	1	2	1	1	0	1	1	0	0	1	0	0	1
OAR1_109179099.1	1	109179099	G	0	1	1	1	0	0	0	1	1	2	0	0	0	0	1
OAR1_109238831.1	1	109238831	C	0	0	1	0	1	0	0	0	0	0	1	0	0	0	0
s06116.1	1	109250459	A	0	1	0	0	1	0	0	0	0	0	1	0	0	2	0
OAR1_109602753.1	1	109602753	G	0	2	2	0	1	1	1	0	2	0	0	1	1	1	1
OAR1_109610813.1	1	109610813	T	1	0	1	0	1	0	0	1	0	2	0	1	0	1	1
OAR1_109705647.1	1	109705647	A	1	0	0	0	0	0	0	0	0	0	0	0	1	0	0
OAR1_109764382_X.1	1	109764382	T	0	0	0	0	0	2	0	2	2	0	0	1	0	0	0
s45635.1	1	109820180	T	1	1	1	0	0	0	0	0	0	0	0	1	1	1	1
s56889.1	1	109843920	T	0	0	0	0	0	2	0	1	0	0	0	0	0	0	0
OAR1_109879519.1	1	109879519	G	1	1	1	1	1	1	1	0	1	2	0	1	1	2	1
OAR1_109929835.1	1	109929835	G	0	1	1	0	2	0	0	0	1	0	0	0	0	0	1
s33937.1	1	109950139	A	2	0	0	0	0	1	0	1	0	1	0	1	0	0	0
s32360.1	1	110011186	T	0	0	0	0	0	0	1	1	0	0	0	0	2	1	0
s30465.1	1	110086894	A	1	1	0	1	1	1	0	0	2	1	1	1	0	0	1
OAR1_110093583.1	1	110093583	A	1	0	0	0	1	0	0	0	2	1	1	0	0	0	0
OAR1_110170625.1	1	110170625	T	0	0	1	0	0	1	0	0	1	0	0	0	1	0	0
s36130.1	1	110232434	T	0	0	0	0	0	0	0	0	0	0	1	0	0	0	0
s70081.1	1	110297464	C	1	0	1	1	2	1	2	0	1	2	0	0	0	1	1
OAR1_110340048.1	1	110340048	C	2	1	0	0	2	0	1	1	1	1	1	1	0	0	1
s63727.1	1	110385750	A	0	0	0	1	0	0	0	1	0	0	0	0	1	2	0
OAR1_110429233.1	1	110429233	G	0	0	0	1	0	1	0	0	0	0	0	2	1	1	1
OAR1_110626692.1	1	110626692	A	0	0	0	1	0	0	0	0	0	0	0	1	0	0	1
OAR1_110679887.1	1	110679887	G	0	0	1	1	1	1	0	1	1	0	2	2	0	0	1
OAR1_110741899.1	1	110741899	C	0	1	1	0	0	1	0	1	0	0	0	0	0	0	0
s75426.1	1	110861570	T	2	1	0	1	1	0	0	1	0	0	0	0	0	2	0
s60612.1	1	110920393	C	1	0	2	1	0	0	1	1	2	0	1	0	1	1	1
s11516.1	1	110946073	T	0	1	0	0	0	0	0	0	0	0	0	0	0	1	0
s37342.1	1	110963648	A	1	1	1	0	1	0	2	1	0	0	0	1	0	1	1
OAR1_110989185.1	1	110989185	C	0	0	1	0	0	0	1	2	1	1	1	1	2	2	0
OAR1_111034114.1	1	111034114	G	1	1	1	1	1	0	1	0	0	0	1	0	0	0	0
s08615.1	1	111083578	T	2	1	0	2	1	0	0	1	1	0	1	1	0	1	1
250506CS3900414400001_1178.1	1	111100644	C	1	1	1	1	1	0	0	1	2	1	1	1	0	0	1
OAR1_111159099.1	1	111159099	A	0	0	1	1	0	0	0	0	0	0	0	1	1	0	1
s54626.1	1	111216670	T	2	1	0	0	1	1	0	0	1	0	0	0	1	0	0
s37012.1	1	111275789	G	1	0	0	0	1	1	0	0	0	0	0	0	2	1	0
s17035.1	1	111327375	A	0	1	0	0	0	2	0	0	0	1	2	0	0	1	0
s74483.1	1	111369184	A	0	1	1	0	0	0	0	1	0	0	0	0	0	0	0
s33396.1	1	111386984	A	0	0	0	1	1	0	0	0	0	1	1	0	1	1	1
s03716.1	1	111467586	G	0	1	0	0	1	1	1	2	1	2	0	0	0	0	0
s32825.1	1	111474679	G	0	0	0	0	1	1	0	2	0	1	0	0	0	0	0
s69088.1	1	111591967	T	1	0	1	2	1	0	1	1	2	0	0	1	1	0	1
s24278.1	1	111656895	A	0	0	0	0	0	0	0	0	0	0	0	1	1	0	0
OAR1_111667644.1	1	111667644	A	0	0	1	0	0	0	0	0	0	0	0	0	0	0	0
OAR1_111681099.1	1	111681099	G	0	1	1	0	0	1	0	1	0	0	0	1	2	1	1
s61856.1	1	111775123	C	2	1	1	1	1	0	1	1	1	1	0	1	1	1	1
OAR1_111897874.1	1	111897874	T	0	1	0	2	1	2	2	1	1	0	0	1	1	0	1
OAR1_111905392.1	1	111905392	T	0	1	0	0	0	0	2	0	0	0	0	0	1	0	0
OAR1_111942228.1	1	111942228	T	0	0	0	0	0	0	0	0	0	1	0	0	0	0	0
OAR1_111982962.1	1	111982962	G	0	0	0	0	0	0	0	0	0	1	0	0	0	0	0
OAR1_112076929.1	1	112076929	C	0	1	0	2	1	0	1	0	0	0	1	2	1	1	2
OAR1_112134807.1	1	112134807	A	2	0	0	1	1	2	0	2	1	0	1	0	0	0	0
s54150.1	1	112227396	A	0	0	0	0	0	0	0	0	0	0	2	0	0	0	1
OAR1_112239116.1	1	112239116	T	0	0	1	0	0	0	0	0	0	0	0	0	1	0	0
s34776.1	1	112345839	A	1	2	0	1	2	0	0	0	1	2	0	1	0	1	1
OAR1_112382083.1	1	112382083	G	1	1	0	1	1	0	0	0	1	0	0	1	0	1	1
s65111.1	1	112444325	G	0	0	0	0	0	0	0	0	0	1	0	0	0	0	0
OAR1_112480565.1	1	112480565	C	0	0	0	0	0	0	0	0	0	0	1	0	0	0	0
OAR1_112524488.1	1	112524488	G	1	1	2	0	1	0	2	0	1	1	2	1	2	0	1
OAR1_112587247.1	1	112587247	G	1	0	0	0	1	0	0	1	1	0	2	1	2	1	1
s04333.1	1	112594061	G	0	1	1	1	0	0	0	0	0	0	0	1	0	0	1
s09177.1	1	112648191	C	1	0	0	1	2	1	2	1	2	1	1	0	0	2	1
s55826.1	1	112699970	A	0	0	0	0	0	0	0	1	1	2	1	1	2	0	1
s21713.1	1	112784114	A	1	1	0	2	0	1	2	1	1	0	0	2	2	0	1
s37759.1	1	112833006	T	1	1	1	0	1	0	1	0	0	0	1	0	2	1	0
OAR1_112896959.1	1	112896959	A	0	0	0	2	1	1	1	1	0	0	1	2	0	1	2
OAR1_112914096.1	1	112914096	G	1	0	2	0	1	1	1	0	0	0	0	0	1	0	0
OAR1_112929344.1	1	112929344	A	1	0	0	2	1	1	0	1	1	1	1	1	1	1	2
OAR1_112952978.1	1	112952978	C	2	0	1	0	0	2	1	0	0	2	0	1	0	1	2
s45548.1	1	113076731	G	1	0	0	1	0	0	0	0	0	0	0	0	0	0	0
s62847.1	1	113138931	C	1	2	2	1	0	0	1	1	1	2	0	0	2	0	0
s11941.1	1	113173965	C	2	2	0	1	0	1	0	1	1	2	1	0	0	0	1
s53506.1	1	113179835	T	0	1	0	1	0	0	0	1	1	2	0	0	0	0	0
s66245.1	1	113245030	T	2	1	1	2	1	0	0	1	0	1	2	0	1	1	1
s47856.1	1	113300906	T	1	2	1	2	0	1	0	0	0	1	1	0	1	1	1
s32453.1	1	113345078	C	0	1	0	1	0	1	0	0	1	0	0	1	0	0	0
OAR1_113358874.1	1	113358874	T	0	1	0	1	0	1	0	0	1	0	0	1	0	0	0
OAR1_113402761.1	1	113402761	G	0	0	0	0	0	1	0	0	0	0	0	1	1	0	0
s65231.1	1	113481040	G	0	1	0	0	0	0	0	0	1	0	0	0	1	0	0
s01025.1	1	113677665	T	0	0	0	0	0	0	0	1	1	0	0	0	0	1	0
OAR1_114069491_X.1	1	114069491	T	1	0	1	1	0	0	0	0	0	0	0	0	0	0	1
s00002.1	1	114219288	C	0	0	2	1	0	0	0	0	1	0	0	1	1	2	1
s73166.1	1	114303148	A	0	0	2	1	0	0	0	0	1	0	1	1	2	2	1
OAR1_114388832.1	1	114388832	T	0	0	1	0	0	0	0	1	1	0	0	0	1	1	0
OAR1_114418178.1	1	114418178	A	0	0	1	0	0	0	0	1	1	0	0	0	1	1	0
s40614.1	1	114609269	G	1	2	0	1	1	0	1	1	2	1	2	1	1	0	1
OAR1_114647847.1	1	114647847	T	0	2	0	1	1	0	0	0	0	0	1	0	0	0	1
OAR1_114668260_X.1	1	114668260	G	1	0	2	0	0	2	1	1	1	0	1	2	1	1	1
OAR1_114706719.1	1	114706719	C	1	0	2	0	0	2	1	1	1	0	1	2	1	1	1
[truncated: 44,841 more rows]
